# Supplementary material for: Combinatorial treatment with traditional medicinal preparations and VEGFR-tyrosine kinase inhibitors for middle-advanced primary liver cancer: A systematic review and meta-analysis
Source: PLoS One. 2024 Nov 22;19(11):e0313443. doi: 10.1371/journal.pone.0313443 (PMC11584121; doi:10.1371/journal.pone.0313443)
Supplement: S3 File — (XLSX) [file pone.0313443.s003.xlsx]

## Sheet: Included literature list
NO.	Author	Title	Journal	pubdata	DOI/URL
1	Duan, K. N.	Analysis of sorafenib combined with traditional Chinese medicine decoction in the treatment of advanced primary liver cancer.	World Latest Medicine Information.	2018;18(A2):211-2	https://d.wanfangdata.com.cn/periodical/ChlQZXJpb2RpY2FsQ0hJTmV3UzIwMjIwNzE5EhFzanp4eXktZTIwMThBMjA5ORoIOGgxdjExaHY%3D
2	Fang, H. S.	ShenTao RuanGan Fang combined sorafenib treatment of advanced HCC clinical study and the research of mechanism	[phD Thesis]Guangzhou University of Chinese Medicine.	2015	https://kns.cnki.net/kcms2/article/abstract?v=KetWmXlLxlcNlUsgD87aan9iNJVJ2Bw8giTnYpq7f7kLfhF1flZQV7EQ23UuND32ZoKzlCfSVuT2pGaf2UF-8g99WtyyjiZCvK6IUKbw_mObFJ4Zgjmhi8P5zt2EVsADgbcD2D0PVpOYrk-4cIYKPrB7ULrjyPprBnNy0zf0-66LY2mQuSsEF-jqHBYISAyr&uniplatform=NZKPT&language=CHS
3	Feng, L. H., Chen Y. D., Zheng Z. G., Gao Y. Q.	Clinical observation of patients with primary liver cancer treated by sorafenib combined cinobufagin tablets.	China Oncol.	2012;22(11):856-9.	https://kns.cnki.net/kcms2/article/abstract?v=KetWmXlLxlcNlUsgD87aan9iNJVJ2Bw8SEH8b3UhxfdSjvYPgo7VWOj7EoCk10dmH6ck152FLneIphc9kTBKL6dO0etNy11bKGW5cG1E6-V3g3d5ci8Xb2bba40e2WzfbAtt1X-4ci3iQ_mV56ocTNVd1V97Cs3uYGZLRY20QEfMlylaXL6JHA==&uniplatform=NZKPT&language=CHS
4	Gao, Y. Y., Shen J. H., Jin X. X., Meng X. R., He S. L.	Clinical efficacy of Peiyuan Kangai Decoction with apatinib mesylate tablets for advanced primary liver cancer of spleen-deficiency blood stasis and how to impact on peripheral immune cells and tumor marker.	Hebei Journal of Traditional Chinese Medicine.	2022;44(1):96-9	https://d.wanfangdata.com.cn/periodical/ChlQZXJpb2RpY2FsQ0hJTmV3UzIwMjIwNzE5Eg1oYnp5MjAyMjAxMDIyGgg4aDF2MTFodg%3D%3D
5	Han, G. M.	Clinical observation on the treatment ofadvanced liver cancer with modified Chaihu Biejia decoction combined with sorafenib.	Chinese Medicine Modern Distance Education of China.	2021;19(2):148-50	https://d.wanfangdata.com.cn/periodical/ChlQZXJpb2RpY2FsQ0hJTmV3UzIwMjIwNzE5EhR6Z3p5eXhkeWNqeTIwMjEwMjA1ORoIOGgxdjExaHY%3D
6	Jiang, X. Q., Wang L. N.	Efficacy of Chaihu Shugan Huayu decoction combined with lenvatinib in the treatment of primary liver cancer (Qi stagnation and blood obstruction syndrome).	Chin J Integr Tradit West Med Liver Dis.	2022;32(5):462-4	https://d.wanfangdata.com.cn/periodical/ChlQZXJpb2RpY2FsQ0hJTmV3UzIwMjIwNzE5EhJ6eHlqaGdienoyMDIyMDUwMjEaCDhoMXYxMWh2
7	Jin, J., Lin H., Wu Y. W., Du J. H.	Toxicity, Prognostic Factors and Survival Analysis of Ganji Decoction Combined with Apatinib in the Treatment of Advanced Hepatocellular Carcinoma.	J Liaoning Univ Tradit Chin Med.	2020;22(11):18-22	https://kns.cnki.net/kcms/detail/21.1543.R.20200929.1047.012.html
8	Jin, Z., Xie Y.H., He C., Wu Q.	Clinical observation of Huisheng oral liquid combined with lunvatinib in treating advanced liver cancer.	China's Naturopathy.	2022;30(24):120-3.	https://link.cnki.net/doi/10.19621/j.cnki.11-3555/r.2022.2432
9	Li, D. Q., Chen P. X.	Effect of Wuzhi tablets on preventing liver injury in patients with primary liver cancer caused by sorafenib.	Guangdong Med J.	2018;39(20).	https://link.cnki.net/doi/10.13820/j.cnki.gdyx.2018.20.014
10	Liu, J. P., Cao J. G., Yuan C. J., ZHOU X. J., LU W., Liu L.	Evaluation ofTherapeutic Effect ofQinghuo Tongluo Prescription Combined with Sorafenib on Liver Cancer Based on“Image Thinking”.	J Hubei Univ Tradit Chin Med.	2018;20(05):22-5.	https://kns.cnki.net/kcms2/article/abstract?v=KetWmXlLxle1mP_GOoojxYMD5PqxWNKvqW9uVB6roEEfd4FmptE9_7K7AgmKqRaF12nN_KOKQqrNfaF60npsVboTCGLtpKf9wietx_unwAzXxw1K5-AJXsC3cceceVaoOJ3K9_Sjm6j4vwytdcPRqcQWvBgeb98srAqHn7PNQQcQQq928BksUQ==&uniplatform=NZKPT&language=CHS
11	Ma, J. R., Zhang K.	Efficacy of Huazhirougan Granules on Regofinil Targeted Therapy of Middle and Advanced Liver Cancer Patients with Damp Heat Accumulation Type.	J Clin Res.	2022;39(4)	http://qikan.cqvip.com/Qikan/Article/Detail?id=7107206880
12	Ma, Y. K., Fang S. M., Chen L., Yang J. Z., Yang X. Y., Shen T. H., et al.	Clinical efficacy of Jianpi Jiedu decoction combined with apatinib mesylate on advanced primary liver cancer.	J Hebei Tradit Chin Med.	2018;40(11):1682-6	https://d.wanfangdata.com.cn/periodical/ChlQZXJpb2RpY2FsQ0hJTmV3UzIwMjIwNzE5Eg1oYnp5MjAxODExMDE5Ggg4aDF2MTFodg%3D%3D
13	Qiao, C. X., Zhang X. F., Cheng X. F., Cai X. P., Liu Q.	Fuzheng Guben therapy improves quality of life in patients with hepatocellular carcinoma on targeted therapy.	World Chin J Digestol.	2015(33):5383-7	https://d.wanfangdata.com.cn/periodical/ChlQZXJpb2RpY2FsQ0hJTmV3UzIwMjIwNzE5EhdRS0MyMDE1MjAxNTEyMTYwMDA1MjgzMBoIOGgxdjExaHY%3D
14	Sun, J., Zhang F.	Effect of elemene injection combined with molecular targeting drugs on immunity and survival status of patients with liver cancer metastasis.	Chin J Integr Tradit West Med Liver Dis.	2022;32(01):16-9.	https://kns.cnki.net/kcms2/article/abstract?v=KetWmXlLxldiNEyiuASW1EmlmdpR0GUEOyXXiJiJPNo2zaYjfaW5knHfFfH8HV_3wuMZRMBp5aQ5LA_X31CYMvqOjhQl992k5Ruruo5EbGZisuAf39Lkbc0NEUsg1EDWBPqWeMjjO6e_Nstp1OETKquu21ozP6oh5GEQu1_Zdf4sRcwSouI9MA==&uniplatform=NZKPT&language=CHS
15	Sun, Y.	Effect of Jiawei Yiyi decoction combined with apatinib on the efficacy and quality of life of patients with advanced primary liver cancer.	J Yunnan Tradit Chin Med.	2019;40(4).	https://link.cnki.net/doi/10.16254/j.cnki.53-1120/r.2019.04.025
16	Tang, Y. F., Zhu X. J., Huang L. Y., Zhang X., Zheng C., Gao Y. Q.	Clinical study on Huaier Granules combined with sorafenib in treatment of advanced liver cancer.	Drugs Clin.	2018;33(7):1732-5	https://d.wanfangdata.com.cn/periodical/ChlQZXJpb2RpY2FsQ0hJTmV3UzIwMjIwNzE5EhNnd3l5LXp3eWZjMjAxODA3MDM5Ggg4aDF2MTFodg%3D%3D
17	Tu, X. L., Shi G. J., Zhang T. S., Wang Y. S., Hu M. Y., Wu W., et al.	Clinical observation of Jianpi Yanggan Jiedu decoction combined with lenvatinib in the treatment of advanced primary liver cancer.	Chin J Tradit Med Sci Technol.	2021;28(5):781-2	https://d.wanfangdata.com.cn/periodical/ChlQZXJpb2RpY2FsQ0hJTmV3UzIwMjIwNzE5EhB6Z3p5eWtqMjAyMTA1MDMzGgg4aDF2MTFodg%3D%3D
18	Wang, G. T., Yang X. W., Wang Q., Wang X.	Curative effect of rosin combine with sorafenib in treatment of patients with moderate and advanced primary liver cancer.	J Clin Hepatol.	2016;19(5)	http://qikan.cqvip.com/Qikan/Article/Detail?id=670047414
19	Wu, Y. W.	The study of clinical observation of Jianpi Rougan combined apatinib in treatment of advanced hepatocellular carcinoma	[Master's thesis]Guangzhou University of Chinese Medicine.	2018	https://kns.cnki.net/kcms2/article/abstract?v=KetWmXlLxld1lo9yLYUkytFUZXMnKlL2hszjXzJqAnq3WlqKgZGqEMl9Lzm5tnWoT3A7uD5NrQ_5Kc7yJihGHTRqARAPByQU9m8vAM4hWabAgIDjYm_KOI7b2Q1F1YDGs8E-yidwFavb6CfR0uES9HGWDD-sZNMgkvxUyyJaMiKEuV6IWbUecEDCEts_3Z-4&uniplatform=NZKPT&language=CHS
20	Yang, C. J.	Clinical Observation of Jiawei Xiaochaihu Decoction combined with sorafenib in the treatment of middle and advanced primary liver cancer	[Master's thesis]Chengdu University of Chinese Medicine.	2021	https://link.cnki.net/doi/10.26988/d.cnki.gcdzu.2021.000224
21	Yu, J. F., Li Z. P., Zhou X. L., Li C., Liu Y., Zhang Y., et al.	Effect of Fuling Sini decoction combined with sorafenib on advanced primary liver cancer.	Acta Chin Med Pharmacol.	2021;49(6):76-80	https://d.wanfangdata.com.cn/periodical/ChlQZXJpb2RpY2FsQ0hJTmV3UzIwMjIwNzE5Eg56eXl4YjIwMjEwNjAxNhoIOGgxdjExaHY%3D
22	Zhan, L. H.	Clinical study of Chai Shao Tang combined with apatinib mesylate tablets in the treatment of TACE for primary liver cancer (Liver depression and spleen deficiency type)	[Master's thesis]Guangxi University of Chinese Medicine.	2022	https://link.cnki.net/doi/10.27879/d.cnki.ggxzy.2022.000146
23	Zhang, Q. H., Liang Y. H.	Clinical Efficacy of Huaier Granule Combined with Sorafenib on Patients with Postoperative Ｒecurrence of Primary Liver Cancer.	The Practical Journal of Cancer.	2019;34(09):1560-2.	https://kns.cnki.net/kcms2/article/abstract?v=KetWmXlLxlchch92nr3A34ol9CAKSi8p9W2kOUA6oUWtz4FfANM-RnhYO3JCFkjaQ7yDXf7pUxcDsA-2gais0JYz3ONK4bSvJBWjS92erWiByU6fvmbMIOMIz1cSnyxhbouzCIaJTd_KaTvssE6dLFV1P5kMhp01H_z1hnRTb5-8-yP1-RoirA==&uniplatform=NZKPT&language=CHS
24	Zhang, Z, Gao W. H., Wang Y. Q., Li K. X., Zeng P. H.	Study on curative effect of Yiqi Huayu Jiedu decoction combined with sorafenib in the treatment of primary hepatocellular caicinoma.	Shaanxi J Tradit Chin Med.	2019;40(3):322-4	https://d.wanfangdata.com.cn/periodical/ChlQZXJpb2RpY2FsQ0hJTmV3UzIwMjIwNzE5EhBzaGFueHp5MjAxOTAzMDE0Ggg4aDF2MTFodg%3D%3D
25	Zhou, F. J., Chang J. Y., Meng J., Zhang X., Wei X. X., Yang L. C.	Clinical observation on the treatment of advanced hepatocellular carcinoma with Sanjia powder combined with sorafenib based on the theory of "master and guest".	World Latest Medicine Information.	2020;20(30):121-2	https://d.wanfangdata.com.cn/periodical/ChlQZXJpb2RpY2FsQ0hJTmV3UzIwMjIwNzE5EhFzanp4eXktZTIwMjAzMDA3NRoIOGgxdjExaHY%3D
26	Zhu, X.	An observation of the impact on Danzhi Xiaoyao Powder and Remvastinib in the therapy of advanced primary hepatocellular carcinomas of the liver depression and spleen deficiency types	[Master's thesis]Chengde University of Chinese Medicine.	2023	https://link.cnki.net/doi/10.27691/d.cnki.gcdyx.2023.000178

## Sheet: Excluded literature list
NO.	Author	Title	Journal	pubdata	DOI/URL	Excluded Reason
27	Cai Z, Wang C, Liu P, Shen P, Han Y, Liu N.	Ginkgo biloba extract in combination with sorafenib is clinically safe and tolerable in advanced hepatocellular carcinoma patients.	Phytomedicine	2016 Nov 15;23(12):1295-1300	doi:10.1016/j.phymed.2016.07.002.	Not RCTs
28	Harding J. J, Abou-Alfa G. K, Shi Y, Whang-Peng J, Yuen M. F, Saif W. M, et al.	A phase II randomized placebocontrolled study investigating the combination of yiv-906 and sorafenib (SORA) in HBV (+) patients (Pts) with advanced hepatocellular carcinoma (HCC).	Journal of Clinical Oncology	Volume 38,Issue 4_suppl,February 1, 2020	doi:10.1200/JCO.2020.38.4_suppl.TPS601.	Full text not available
29	Wang Liang, Wang Qi, Cao Hongxin.	Effect of Huaier granule combined with sorafenib on immune function andquality of life in patients with advanced liver cancerquality of life in patients with advanced liver cancer.	Oncology Progress	2021,19(05):507-510.	https://kns.cnki.net/kcms2/article/abstract?v=IylmbgxpP4R8oAchbP5WO8qfRQSoMLvLwY9YqLWjfUqUvULCU0bitwZypGGcVCbJ_-2BcSNkokZautC7muBsytIfDx5yWNEnqb8Wl8_suQIIZyL2h05eogzIJzLbI5M43dZlAO3_tP--Zd7dQEgsTqWUy_OT2Ha6_6jEprrU8TnOlUjnOzKaW87MeoBsq1u-avSGoeKA0bY=&uniplatform=NZKPT&language=CHS	Not RCTs
30	Guo Xuli, Li Jun.	Clinical study on Compound Kushen Injection combined with sorafenib in treatmentof advanced primary hepatocellular carcinoma.	Drugs & Clinic	2017,32(02):258-262.	https://d.wanfangdata.com.cn/periodical/ChlQZXJpb2RpY2FsQ0hJTmV3UzIwMjIwNzE5EhNnd3l5LXp3eWZjMjAxNzAyMDIzGgg4aDF2MTFodg%3D%3D	Not RCTs
31	Huang Ruyi.	Therapeutic Effect of Shugan Ruanjian Decoction Combined with Apatinibin the Treatment of Advanced Liver Cancer.	China & Foreign Medical Treatment	2018,37(34):172-174.	https://d.wanfangdata.com.cn/periodical/ChlQZXJpb2RpY2FsQ0hJTmV3UzIwMjIwNzE5Eg1oZ3p5MjAxODM0MDU5Ggg4aDF2MTFodg%3D%3D	Not RCTs
32	Huang Yan.	Therapeutic Effect of Shugan Ruanjian Decoction Combined with Sorafenib the Treatment of Advanced Liver Cancer.	Electronic Journal of Clinical Medical Literature	2020,7(11):162+164.	https://d.wanfangdata.com.cn/periodical/ChlQZXJpb2RpY2FsQ0hJTmV3UzIwMjIwNzE5EhFsY3l5ZHp6ejIwMjAxMTA5NxoIOGgxdjExaHY%3D	Not needed outcomes
33	Jiang Yan．	Effect of Fuzhengyiliu Soup Combined with Sorafenib on Serum Insulin-like GrowthFactor IIand CD44 in HCC Patients.	The Practical Journal of Cancer	2015,30(07):973-975.	https://d.wanfangdata.com.cn/periodical/ChlQZXJpb2RpY2FsQ0hJTmV3UzIwMjIwNzE5Eg9zeWF6enoyMDE1MDcwMDgaCDhoMXYxMWh2	Not needed outcomes
34	Sun kaikai.	Prognostic effect of Yiqi Huoxue Jiedu decoction combined with Sorafenib on patients with primary hepatocellular carcinoma.	Modern Diagnosis and Treatment	2020, 31 (07): 1026-1028.	https://kns.cnki.net/kcms2/article/abstract?v=UjEBX92ALNF9QwwbfHW_qsx6BWz34lHnIM5efB4XGtVPI3cpoV3FhG_oxhmIzPWZnL8GnRaI28MFmVMKqy_JIJYbEpy2HM2RrvuzCpJazaJCkFaaRtU4VJxu55KFw8Py7re8WVFxQIld6bQXwWdpVcK1UERHDMXMQ_bvek5uvXAVW-jVFR1JShIx-Dtvs75EzRzComa71hY=&uniplatform=NZKPT&language=CHS	Ineligible intervention types
35	Pan Jingjie, Liu Tangying, Huang Jin, Liu Wenwen.	Clinical Observation of Transarterial Chemoembolization Combined with Sorafinib and Compound Berberine in Treating Patients with Advanced Liver Cancer.	Journal of Oncology in Chinese Medicine	2019, 1 (04): 38-44.	https://d.wanfangdata.com.cn/periodical/ChlQZXJpb2RpY2FsQ0hJTmV3UzIwMjIwNzE5EhB6eXpseHp6MjAxOTAzMDA5Ggg4aDF2MTFodg%3D%3D	Ineligible intervention types
36	Chen Xiaoqi, Zhang Pengge, Chen Xinrui, Ji Aiying, Lu Zhuan, Zhao Yunxia, et al.	Effects of Fuzheng Xiaoliu Granule on the Expression of VEGF and HIF-1α in Serum ofPrimary Hepatocellular Carcinoma and Its Clinical Significance.	Modernization of Traditional Chinese Medicine and Materia Medica-World Science and Technology	2020, 22 (10): 3629-3635.	http://qikan.cqvip.com/Qikan/Article/Detail?id=7104039564	Ineligible intervention types
37	SUN Guoming.	Analysis on the Treatment of Advanced Primary Liver Cancer With Sola Fini and Chinese Herbal Decoction.	China Health Standard Management	2018, 9 (08): 110-111.	https://kns.cnki.net/kcms2/article/abstract?v=IylmbgxpP4ScEkV7B2QZcxMJ1k-GlGQkpxdk5UOMqP5fmnfWdv9FTHzCrrArbSEqf-dJw7Wlw_LrjYpchkS_Ekv2lHY65ZpDx-8D0BEwsXDGyP5xAuwECUgWxD1AT5U5mnBqGKbfWvKZNsUoufZViB17e97ThyVG_I6hhqTb0Fxsy_Z6PJh40UiOSqV4bHyTHBoWuhyaxok=&uniplatform=NZKPT&language=CHS	Not RCTs
38	Wang Xiongwen, Chen Rihui.	Clinical observation on 18 cases of advanced primary hepatocellular carcinoma treated with sorafenib together with discriminating traditional Chinese medicine Decoction.	China Medical Herald	2008, 5 (35): 48-49.	https://kns.cnki.net/kcms2/article/abstract?v=IylmbgxpP4SejvkNHzsu56d1BrLUPzu1jtPzg6XW5tJsz8CzqbkL2McUqNlkMXGWEgOHXTV3v4IjkkcLir0cgvwX1jTGEPLODqgMlecLvZJPgyhjM77SF1oC9EXMft1sYKWHN0muJ-yo1Dq6WNLQEBojkvvOgv5S5xJYFZSs4NyjioLMrDC7kOR6meT_UUg5&uniplatform=NZKPT&language=CHS	Ineligible intervention types
39	Wei Zheng, Cai Xiaoping, Zhang Junping.	Licorice diarrhea decoction for the treatment of hand and foot skin reactions after sorafenib chemotherapy.	Chinese Journal of Gerontology	2016, 36 (05): 1218-1219.	https://kns.cnki.net/kcms2/article/abstract?v=IylmbgxpP4RE5Mg9-__pzLe-yEeDBEcd3Lz-7Aypaxnx743hLrZYTFIXNNeNiKL2vLbnu905N6VCrGRh2qh2Y7KslXSOebiQeDbShFBkEiKCVtRnRZ3zHzjxe-CD6MBR6nFTqaAg1vYS3LXB33n9xlR_eu2SP2zIXrNNGhx85jIQK7C_OWyy4k6pUfW0jwb8pQ9pl8Lt0g4=&uniplatform=NZKPT&language=CHS	Ineligible type of tumor
40	Wu Yue, Yang Benqiang, Liu Wenyuan, Zou Mingyu.	Efficacy evaluation of traditional Chinese medicine combined with sorafenib in the treatment of primary hepatocellular carcinoma in the middle and late stage.	China Clinical Practical Medicine	2016,7(2):3-5.	https://d.wanfangdata.com.cn/periodical/ChlQZXJpb2RpY2FsQ0hJTmV3UzIwMjIwNzE5EhF6Z2xjc3l5eDIwMTYwMjAwMhoIOGgxdjExaHY%3D	Not RCTs
41	Yang Huiyin, Zhou Lin, Liu Chunzi, Zhao Yun, Zhang Linzhi, Peng Xiaoming, et al.	Clinical effect analysis of sorafenib combined with huachansu tablets in the treatment of middle and advanced primary hepatocellular carcinoma.	Renowned doctor	2018(10):232.	https://d.wanfangdata.com.cn/periodical/ChlQZXJpb2RpY2FsQ0hJTmV3UzIwMjQwNzA0EhdRS0MyMDE4MjAxODExMTIwMDA4NzAyNBoIcHVvdmczMWs=	Error in data
42	Yao Shanshan, Yan Tengfei, Wang Yongli, Xu Haijun, Zhang Guoli.	Clinical study of xuanyu huadu decoction combined with sorafenib in the treatment of patients with postoperative recurrece of primary liver cancer.	World Journal of Integrated Traditional and Western Medicine	2023, 18 (10): 2081-2085.	https://link.cnki.net/doi/10.13935/j.cnki.sjzx.231031	Ineligible intervention types
43	Yao Yang, Liu Di, Wang Yitong, Wang Xuejing, Zhang Minyue, Zhang Chun, et al.	Clinical study of Huqi Zhengxiao Decoction with lenvatinib in treating 93 patients with stage III hepatitis B related liver cancer.	Chinese Journal of Integrated Traditional and Western Medicine on Digestion	2024, 32 (03): 208-213.	https://kns.cnki.net/kcms2/article/abstract?v=UjEBX92ALNGTLaIrPI2cQkRbRbFCbETeLCKAm92lr9dnM2dUxswlR-jNkaah4RGiyswSEMMroP18emYYbnaix7nukyJp9KKmHN9Gdf9wzTK6rRULdRyM_gxdf6KQ0O3jLg3HbQsFywAP7XGZtjigAdQ_DxNIfKNsjkC6byx7D2Ts_Lbpgr594RrmxsplUUH06YRMJd0ONQ4=&uniplatform=NZKPT&language=CHS	Ineligible intervention types
44	Yuan Guoying, Shi Guojun, Zhang Tingsu.	Therapeutic efficacy of Jianpi Tongluo formula in preventing the toxic side effects caused by sorafenib.	Zhejiang Journal of Traditional Chinese Medicine	2017, 52 (03): 194.	https://link.cnki.net/doi/10.13633/j.cnki.zjtcm.2017.03.026	Not RCTs
45	Zhao Dan, Wei Hailiang, Li Jingtao, Yan Shuguagn, Guo Hui, Si Mingming, et al.	Thirty-four cases of intermediate and advanced hepatocellular carcinoma treated with Jianpi Yanggan formula combined with sorafenib.	Modern Chinese Medicine	2018, 38 (01): 31-33.	https://link.cnki.net/doi/10.13424/j.cnki.mtcm.2018.01.012	Not RCTs
46	Dong Zhao, Zhigang Feng, Xiaofang Si, Xiaolin Gou, Meng Qi.	Clinical Study of Shuganning Injection Combined with Sorafeni in the Treatment of Advanced Primary Liver Cancer.	World Journal of Cancer Research	2021, 11(3), 106-111	https://doi.org/10.12677/WJCR.2021.113014	Ineligible intervention types
47	Yang He, Chen Xiaoqi, Wang Xinting, Zhang Chuanglei, Yuan Changwei, Yang Fangming, et al.	Observation on Fuzhengxiaoliu glonules combincd carrelizumab and apatinib mesylate in the treatment of advanced primary liver cancer under the intervention of traditional Chinese medicine.	Chinese Journal of Integrated Traditional and Western Medicine on Liver Diseases	2021, 31 (08): 679-682.	https://kns.cnki.net/kcms2/article/abstract?v=IylmbgxpP4SalzxV_hnvFoJ-muPfe5x_RNBPCaUU8UJ5tWq0hOtO2scET75CqPNnVD2b2eKYOZ_mcFqtRTHsTML0BO4_ckjtkT8R7oqEKjvJLGZwwkVVEIGDhRFIUnZ-pbTsuVhA7n-tuvp2tGct6ol7Wlz6FraiOXpU95rLBXN0DTB-B5BbyD5mmxGAq3rVMEOGF-2tm7Q=&uniplatform=NZKPT&language=CHS	Not RCTs
48	Chen Lian, Wei Ailing, Lu Jianlin.	Clinical observation of traditional Chinese medicine in alleviating the toxic side effects caused by sorafenib in the treatment of hepatocellular carcinoma.	Guangxi Journal of Traditional Chinese Medicine	2015, 38 (03): 24-26.	https://kns.cnki.net/kcms2/article/abstract?v=UjEBX92ALNFa6X0bi6WOMZ46FF9kE6YdqzZPhH0zw-ZGCqZ3kocP7BYaEgx_XsroI77Y3fvTJZHGR1ZGpP1Pgpzz1DohHP6EtTlmrDlzkoG3q7l7BnlixO7-v78HuwGA1e8nXF6AjgRndPyxrlzH37Okh6gIlamTXfAW1c74aTUMyebw69cdlFIrSxyYDXTvcBm30BZgwiw=&uniplatform=NZKPT&language=CHS	Uncertain tumor stage
49	Deng Youjin.	Clinical observation on treating liver cancer by the Fuzheng Guben method plus targeted therapy.	Clinical Journal of Chinese Medicine	2021, 13 (16): 95-97.	https://kns.cnki.net/kcms2/article/abstract?v=UjEBX92ALNFNONhYILe3IdlnxYkqHPLxDtacxYJoAtlveyfjw_3n5Ekv5AnonoeKCfJWZmopJn89qSPYq6RTGOy6qylQWvoPyLrPV84qn2jmgbqn4aiRFyF_vhhIuevk9WzYa8Hcy8Psn0pYIp6dmS9Rv3WkAtNyXjKvPRyhT1oprQO5Z9G4cBHamwnEY2g2M2DSP7-KZY8=&uniplatform=NZKPT&language=CHS	Uncertain tumor stage
50	Sun Dechen, Tian Zhiren	Analysis of the effect of the addition and subtraction of Yiqi Resolving Blood Stasis and Eliminating Toxins Formula combined with sorafenib in the treatment of primary hepatocellular carcinoma on the survival rate of patients.	Heilongjiang Journal of Traditional Chinese Medicine	2020, 49 (06): 100-101.	https://kns.cnki.net/kcms2/article/abstract?v=UjEBX92ALNEkRTZ2Ryds-1YzrA2Lb8Ulx-87T8KaeVmbMFtsN1urvB4ndKavlC0gEKES5kQA8UYr3VPiP-u9wUCnSOXLtSPjU7frdxmStY48faL6cGM09_S8THe5bQuENIRrBrK7ws3BN0-Rrt9hNxbsKyodVIdF02R1AjkQts0-22JnsA4envT6gwpln8pb8sXLqmhDag0=&uniplatform=NZKPT&language=CHS	Uncertain tumor stage
51	Lu Xiaoyi, Hua Guodong, Bai Jie, Tian Xiaoling, Liu Cheng, Li Yongheng.	Effect of Shenqi Fuzheng injection combined with sorafenib on miＲ-103，CXCＲ3and AFP in postoperative patients with liver cancer.	Chinese Journal of Integrated Traditional and Western Medicine on Liver Diseases	2020, 30 (03): 218-220+230+290.	https://kns.cnki.net/kcms2/article/abstract?v=UjEBX92ALNECSGrtqjLpUsSAnH_wkNr76iqsWsKZSy1bJmMKoHEI5jdQ6IVf9ktX-WYQJUbHvCgqhLgSvjhRjzLZichik7HjI8hRowseyPPfGmdTpwUG7ro7Kb-H6uzuSMaOlE1aUtJWrWpKWRpk3YjRh0mYUGBQyQwQpcZLYvbNBWqLuA8zPa-DMEHk-_sfXZl8IM8cHhc=&uniplatform=NZKPT&language=CHS	Uncertain tumor stage
52	Wan Xiaoyun.	Observation on the effect of sorafenib combined with Jiawei Yuanshan in the treatment of primary liver cancer.	Contemporary Medical Symposium	2022,20(1):160-162.	http://qikan.cqvip.com/Qikan/Article/Detail?id=7106428830	Uncertain tumor stage
53	Jin Zhao, Xie Yinghui, He Chen, Wu Qian.	Clinical observation on the treatment of advanced hepatocellular carcinoma with Hui Sheng Oral Liquid combined with lenvatinib.	China's Naturopathy	2022, 30 (24): 120-123.	https://link.cnki.net/doi/10.19621/j.cnki.11-3555/r.2022.2432	Not RCTs
54	BING SHAN,CHEN GAO,JIAN-MING CHEN,XIN-Yu BI,BAO-YUN ZHANG,YAN GUO,et al.	Establishment of a Sandwich ELISA Method for Detection of Vascular Endothelial Growth Factor in Serum Samples of Hepatocellular Carcinoma Patients.	Biomedical and Environmental Sciences.	2008;21(1)	10.1016/S0895-3988(08)60009-4	Not RCTs
55	Abou-Alfa, G. K., Lau G., Kudo M., Chan S. L., Kelley R. K., Furuse J., et al.	Tremelimumab plus Durvalumab in Unresectable Hepatocellular Carcinoma.	NEJM Evid.	2022;1(8):EVIDoa2100070	10.1056/EVIDoa2100070.	Ineligible intervention types
56	Akshatha, G. M., Raval S. K., Arpitha G. M., Raval S. H., Ghodasara D. J.	Immunohistochemical, histopathological study and chemoprotective effect of Solanum nigrum in N-nitrosodiethylamine-induced hepatocellular carcinoma in Wistar rats.	Veterinary World.	2018;11(4):402-9	10.14202/vetworld.2018.402-409.	Not RCTs
57	Ashrafizadeh, M., Zarrabi A., Saberifar S., Hashemi F., Hushmandi K., Hashemi F., et al.	Nobiletin in Cancer Therapy: How This Plant Derived-Natural Compound Targets Various Oncogene and Onco-Suppressor Pathways.	Biomedicines.	2020;8(5)	10.3390/biomedicines8050110.	Not RCTs
58	Benson, A. B., D'Angelica M. I., Abbott D. E., Anaya D. A., Anders R., Are C., et al.	Hepatobiliary Cancers, Version 2.2021, NCCN Clinical Practice Guidelines in Oncology.	J Natl Compr Canc Netw.	2021;19(5):541-65	10.6004/jnccn.2021.0022.	Not RCTs
59	Bruix, J., Qin S., Merle P., Granito A., Huang Y. H., Bodoky G., et al.	Regorafenib for patients with hepatocellular carcinoma who progressed on sorafenib treatment (RESORCE): a randomised, double-blind, placebo-controlled, phase 3 trial.	Lancet.	2017;389(10064):56-66	10.1016/S0140-6736(16)32453-9.	Ineligible intervention types
60	Bruix, J., Sherman M., Practice Guidelines Committee American Association for the Study of Liver Diseases.	Management of hepatocellular carcinoma.	Hepatology.	2005;42(5):1208-36	10.1002/hep.20933.	Not RCTs
61	Changou, C. A., Shiah H. S., Chen L. T., Liu S., Luh F., Liu S. H., et al.	A Phase II Clinical Trial on the Combination Therapy of PHY906 Plus Capecitabine in Hepatocellular Carcinoma.	Oncologist.	2021;26(3):e367-e73	10.1002/onco.13582.	Ineligible intervention types
62	Chen, M., May B. H., Zhou I. W., Xue C. C., Zhang A. L.	Meta-Analysis of Oxaliplatin-Based Chemotherapy Combined With Traditional Medicines for Colorectal Cancer: Contributions of Specific Plants to Tumor Response.	Integr Cancer Ther.	2016;15(1):40-59	10.1177/1534735415596424.	Not RCTs
63	Chen, Q. F., Li W., Yu S. C. H., Chou Y. H., Rhim H., Yang X., et al.	Consensus of Minimally Invasive and Multidisciplinary Comprehensive Treatment for Hepatocellular Carcinoma – 2020 Guangzhou Recommendations.	Frontiers in Oncology.	2021;11	10.3389/fonc.2021.621834.	Not RCTs
64	Chen, Q. F., Wu P. H., Huang T., Shen L. J., Huang Z. L., Li W.	Efficacy of treatment regimens for advanced hepatocellular carcinoma: A network meta-analysis of randomized controlled trials.	Medicine (United States).	2019;98(40)	10.1097/MD.0000000000017460.	Not RCTs
65	Chen, S., Bao Y., Xu J., Zhang X., He S., Zhang Z., et al.	Efficacy and safety of TCM combined with chemotherapy for SCLC: a systematic review and meta-analysis.	J Cancer Res Clin Oncol.	2020;146(11):2913-35	10.1007/s00432-020-03353-0.	Not RCTs
66	Chen, X., Zhang Q., Li J., Yang M., Zhao N., Xu F. J.	Rattle-Structured Rough Nanocapsules with in-Situ-Formed Gold Nanorod Cores for Complementary Gene/Chemo/Photothermal Therapy.	ACS Nano.	2018;12(6):5646-56	10.1021/acsnano.8b01440.	Not RCTs
67	Chen, Y., Deng Y., Ni Z., Chen N., Chen X., Shi W., et al.	Efficacy and safety of traditional chinese medicine (Shenqi particle) for patients with idiopathic membranous nephropathy: a multicenter randomized controlled clinical trial.	Am J Kidney Dis.	2013;62(6):1068-76	10.1053/j.ajkd.2013.05.005.	Ineligible intervention types
68	Cheng, A. L., Kang Y. K., Chen Z., Tsao C. J., Qin S., Kim J. S., et al.	Efficacy and safety of sorafenib in patients in the Asia-Pacific region with advanced hepatocellular carcinoma: a phase III randomised, double-blind, placebo-controlled trial.	Lancet Oncol.	2009;10(1):25-34	10.1016/S1470-2045(08)70285-7.	Ineligible intervention types
69	Cheng, A. L., Qin S., Ikeda M., Galle P. R., Ducreux M., Kim T. Y., et al.	Updated efficacy and safety data from IMbrave150: Atezolizumab plus bevacizumab vs. sorafenib for unresectable hepatocellular carcinoma.	J Hepatol.	2022;76(4):862-73	10.1016/j.jhep.2021.11.030.	Ineligible intervention types
70	Cheng, C. W., Wu T. X., Shang H. C., Li Y. P., Altman D. G., Moher D., et al.	CONSORT Extension for Chinese Herbal Medicine Formulas 2017: Recommendations, Explanation, and Elaboration.	Ann Intern Med.	2017;167(2):112-21	10.7326/M16-2977.	Not RCTs
71	Cheng, Y. L., Chang W. L., Lee S. C., Liu Y. G., Chen C. J., Lin S. Z., et al.	Acetone extract of Angelica sinensis inhibits proliferation of human cancer cells via inducing cell cycle arrest and apoptosis.	Life Sci.	2004;75(13):1579-94	10.1016/j.lfs.2004.03.009.	Not RCTs
72	Choi, M. K., Song I. S.	Pharmacokinetic drug–drug interactions and herb–drug interactions.	Pharmaceutics.	2021;13(5)	10.3390/pharmaceutics13050610.	Not RCTs
73	Chu, D., Lacouture M. E., Fillos T., Wu S.	Risk of hand-foot skin reaction with sorafenib: A systematic review and meta-analysis.	Acta Oncologica.	2008;47(2):176-86	10.1080/02841860701765675.	Not RCTs
74	Conforti, F., Pala L., Bagnardi V., De Pas T., Martinetti M., Viale G., et al.	Cancer immunotherapy efficacy and patients' sex: a systematic review and meta-analysis.	Lancet Oncol.	2018;19(6):737-46	10.1016/S1470-2045(18)30261-4.	Not RCTs
75	Dai, B., Qi J., Liu R., Zhang Y.	Eupolyphaga sinensis Walker demonstrates angiogenic activity and inhibits A549 cell growth by targeting the KDR signaling pathway.	Mol Med Rep.	2014;10(3):1590-6	10.3892/mmr.2014.2387.	Not RCTs
76	Dai, N., Ye R., He Q., Guo P., Chen H., Zhang Q.	Capsaicin and sorafenib combination treatment exerts synergistic anti‑hepatocellular carcinoma activity by suppressing EGFR and PI3K/Akt/mTOR signaling.	Oncol Rep.	2018;40(6):3235-48	10.3892/or.2018.6754.	Not RCTs
77	Dai, S. J., Tao J. Y., Liu K., Jiang Y. T., Shen L.	neo-Clerodane diterpenoids from Scutellaria barbata with cytotoxic activities.	Phytochemistry.	2006;67(13):1326-30	10.1016/j.phytochem.2006.04.024.	Not RCTs
78	Dai, Z. J., Tang W., Lu W. F., Gao J., Kang H. F., Ma X. B., et al.	Antiproliferative and apoptotic effects of beta-elemene on human hepatoma HepG2 cells.	Cancer Cell Int.	2013;13(1):27	10.1186/1475-2867-13-27.	Not RCTs
79	Dai, Z. J., Wang B. F., Lu W. F., Wang Z. D., Ma X. B., Min W. L., et al.	Total flavonoids of Scutellaria barbata inhibit invasion of hepatocarcinoma via MMP/TIMP in vitro.	Molecules.	2013;18(1):934-50	10.3390/molecules18010934.	Not RCTs
80	Dai, Z. J., Wu W. Y., Kang H. F., Ma X. B., Zhang S. Q., Min W. L., et al.	Protective effects of Scutellaria barbata against rat liver tumorigenesis.	Asian Pac J Cancer Prev.	2013;14(1):261-5	10.7314/apjcp.2013.14.1.261.	Not RCTs
81	Dakowicz, D., Zajkowska M., Mroczko B.	Relationship between VEGF Family Members, Their Receptors and Cell Death in the Neoplastic Transformation of Colorectal Cancer.	Int J Mol Sci.	2022;23(6)	10.3390/ijms23063375.	Not RCTs
82	Ding, X., Zhu F. S., Li M., Gao S. G.	Induction of apoptosis in human hepatoma SMMC-7721 cells by solamargine from Solanum nigrum L.	J Ethnopharmacol.	2012;139(2):599-604	10.1016/j.jep.2011.11.058.	Not RCTs
83	Durrani, H. P., Murthy H. S., Sanaka S., Punja P., Naidu S. S., Atluri P.	Can alfa-fetoprotein response to sorafenib predict for response and overall survival in hepatocellular carcinoma?	Journal of Clinical Oncology.	2014;32(15)	https://doi.org/10.1200/jco.2014.32.15_suppl.e15127	Not RCTs
84	Ettrich, T. J., Seufferlein T.	Regorafenib.	Recent Results Cancer Res.	2014. p. 185-96.	10.1007/978-3-319-91442-8_3	Not RCTs
85	Fan, H. D., Wang X., Cai Y. J., Guo J. J., Yang Y. B., Zhou G. L.	Purification and characterization of an anticaner activity protein from pinellia ternata.	J Hubei Univ Nat Sci.	2012;34(01):105-9	10.3969/j.issn.1000-2375.2012.01.025.	Not RCTs
86	Feng, S., Zhou H., Wu D., Zheng D., Qu B., Liu R., et al.	Nobiletin and its derivatives overcome multidrug resistance (MDR) in cancer: total synthesis and discovery of potent MDR reversal agents.	Acta Pharm Sin B.	2020;10(2):327-43	10.1016/j.apsb.2019.07.007.	Ineligible intervention types
87	Feng, S. L., Tian Y., Huo S., Qu B., Liu R. M., Xu P., et al.	Nobiletin potentiates paclitaxel anticancer efficacy in A549/T xenograft model: Pharmacokinetic and pharmacological study.	Phytomedicine.	2020;67:153141	10.1016/j.phymed.2019.153141.	Not RCTs
88	Ferrara, N.	Vascular endothelial growth factor: basic science and clinical progress.	Endocr Rev.	2004;25(4):581-611	10.1210/er.2003-0027.	Not RCTs
89	Ferrara, N., Gerber H. P., LeCouter J.	The biology of VEGF and its receptors.	Nat Med.	2003;9(6):669-76	10.1038/nm0603-669.	Not RCTs
90	Fisher, L.	Retraction: Structural characterization of centipede oligopeptides and capability detection in human small cell lung carcinoma: inducing apoptosis.	RSC Adv.	2022;12(18):11492	10.1039/d2ra90036j.	Not RCTs
91	Forner, A., Reig M., Bruix J.	Hepatocellular carcinoma.	Lancet.	2018;391(10127):1301-14	10.1016/S0140-6736(18)30010-2.	Not RCTs
92	Gao, J. L.	[Prospective randomized controlled study on advanced primary hepatic cancer treated by ganfule prescription].	Zhongguo Zhong Yao Za Zhi.	2014;39(12):2367-9	https://pubmed.ncbi.nlm.nih.gov/25244777/	Ineligible intervention types
93	Guo, M. F., Dai Y. J., Gao J. R., Chen P. J.	Uncovering the Mechanism of Astragalus membranaceus in the Treatment of Diabetic Nephropathy Based on Network Pharmacology.	J Diabetes Res.	2020;2020:5947304	10.1155/2020/5947304.	Not RCTs
94	Guyatt, G. H., Oxman A. D., Vist G. E., Kunz R., Falck-Ytter Y., Alonso-Coello P., et al.	GRADE: an emerging consensus on rating quality of evidence and strength of recommendations.	BMJ.	2008;336(7650):924-6	10.1136/bmj.39489.470347.AD.	Not RCTs
95	Hafeez, B. B., Fischer J. W., Mustafa A., Zhong W., Verma A. K.	α-Mangostin, a dietary xanthone, inhibits ectopic xenograft growth of pancreatic cancer cells in an athymic nude mice.	Cancer Research.	2012;72(8)	10.1158/1538-7445.AM2012-5418.	Not RCTs
96	Hayashino, Yasuaki, Noguchi Yoshinori, Fukui Tsuguya.	Systematic evaluation and comparison of statistical tests for publication bias.	J Epidemiol.	2005;15(6):235-43.	10.2188/jea.15.235	Not RCTs
97	He, J., Wang Y., Duan F., Jiang H., Chen M. F., Tang S. Y.	Icaritin induces apoptosis of HepG2 cells via the JNK1 signaling pathway independent of the estrogen receptor.	Planta Med.	2010;76(16):1834-9	10.1055/s-0030-1250042.	Not RCTs
98	Hosny, S., Sahyon H., Youssef M., Negm A.	Prunus Armeniaca L. Seed Extract and Its Amygdalin Containing Fraction Induced Mitochondrial-Mediated Apoptosis and Autophagy in Liver Carcinogenesis.	Anticancer Agents Med Chem.	2021;21(5):621-9	10.2174/1871520620666200608124003.	Not RCTs
99	Hu, X. X., Zhang Q. H., Qi C.	[Anti-angiogenic effects of zengmian YiIiu granule on ovarian carcinoma xenograft].	Zhongguo Zhong Xi Yi Jie He Za Zhi.	2012;32(7):970-4	https://pubmed.ncbi.nlm.nih.gov/23019959/	Ineligible intervention types
100	Jia, S., Fu Y., Tao H.	Trans-arterial chemoembolization combined with Jinlong capsule for advanced hepatocellular carcinoma: a PRISMA-compliant meta-analysis in a Chinese population.	Pharm Biol.	2020;58(1):771-84	10.1080/13880209.2020.1799040.	Not RCTs
101	Jiang, J. W., Chen X. M., Chen X. H., Zheng S. S.	Ginsenoside Rg3 inhibit hepatocellular carcinoma growth via intrinsic apoptotic pathway.	World J Gastroenterol.	2011;17(31):3605-13	10.3748/wjg.v17.i31.3605.	Not RCTs
102	Jin, W., Han H., Zhou S., Wang Y., Dong T., Zhao C.	Therapeutic efficacy of brucea javanica oil emulsion (BJOE) combined with transcatheter hepatic arterial chemoembolization (TACE) in patients with primary liver cancer.	Int J Clin Exp Med.	2015;8(10):18954-62	https://pubmed.ncbi.nlm.nih.gov/26770520/	Ineligible intervention types
103	Jing, W., Shuo L., Yingru X., Min M., Runpeng Z., Jun X., et al.	Artesunate promotes sensitivity to sorafenib in hepatocellular carcinoma.	Biochem Biophys Res Commun.	2019;519(1):41-5	10.1016/j.bbrc.2019.08.115.	Not RCTs
104	Johnson, P. J., Jackson R., Psarelli E. E., Khan H., Berhane S.	Impact of aetiology on survival after sorafenib treatment of advanced hepatocellular carcinoma: A meta-analysis of three large randomised trials.	Journal of Hepatology.	2016;64(2):S222-S3	10.1016/S0168-8278(16)00197-5	Not RCTs
105	JPT, Higgins, J Thomas, J Chandler, M Cumpston, T Li, MJ Page, et al.	Cochrane Handbook for Systematic Reviews of Interventions version 6.3 (updated February 2022)	Cochrane	20222022	[Available from: www.training.cochrane.org/handbook.	Not RCTs
106	Keating, G. M., Santoro A.	Sorafenib: A review of its use in advanced hepatocellular carcinoma.	Drugs.	2009;69(2):223-40	10.2165/00003495-200969020-00006.	Not RCTs
107	Kianmanesh, R., Regimbeau J. M., Belghiti J.	Selective approach to major hepatic resection for hepatocellular carcinoma in chronic liver disease.	Surg Oncol Clin N Am.	2003;12(1):51-63	10.1016/s1055-3207(02)00090-x.	Not RCTs
108	Kim, Y. S., Lee Y. M., Oh T. I., Shin D. H., Kim G. H., Kan S. Y., et al.	Emodin Sensitizes Hepatocellular Carcinoma Cells to the Anti-Cancer Effect of Sorafenib through Suppression of Cholesterol Metabolism.	Int J Mol Sci.	2018;19(10)	10.3390/ijms19103127.	Not RCTs
109	Kuchta, K., Cameron S.	Phytotherapy for Cachexia: Where Do We Stand?	Frontiers in Pharmacology.	2020;11	10.3389/fphar.2020.00917.	Not RCTs
110	Kudo, M., Finn R. S., Qin S., Han K. H., Ikeda K., Piscaglia F., et al.	Lenvatinib versus sorafenib in first-line treatment of patients with unresectable hepatocellular carcinoma: a randomised phase 3 non-inferiority trial.	Lancet.	2018;391(10126):1163-73	10.1016/S0140-6736(18)30207-1.	Ineligible intervention types
111	Lai, X., Wang A.	Effects of Fufang Banmao Capsule Associated with Sorafenib on Liver Function, Immune Status, Quality of Life Improvement, and Survival in Patients with Advanced Hepatocellular Carcinoma: A Retrospective Cohort Study.	Comput Intell Neurosci.	2022;2022:6336107	10.1155/2022/6336107.	Not RCTs
112	Lee, N. H., Kim M. K., Park H. J., Rho J. S., Woo H. Y., Heo J., et al.	Modulation of ERK phosphorylation by ginseng extract (GE) affects sorafenib susceptibility in human cancer cell lines and in vivo animal model.	Journal of Hepatology.	2011;54:S97-S8	10.1016/S0168-8278(11)60237-7.	Not RCTs
113	Lee, S. J., Lim K. T.	Cell death signal by glycine- and proline-rich plant glycoprotein is transferred from cytochrome c and nuclear factor kappa B to caspase 3 in Hep3B cells.	J Nutr Biochem.	2008;19(3):166-74	10.1016/j.jnutbio.2007.02.006.	Not RCTs
114	Li, C., Wu X., Zhang H., Yang G., Hao M., Sheng S., et al.	A Huaier polysaccharide restrains hepatocellular carcinoma growth and metastasis by suppression angiogenesis.	Int J Biol Macromol.	2015;75:115-20	10.1016/j.ijbiomac.2015.01.016.	Not RCTs
115	Li, H.	Angiogenesis in the progression from liver fibrosis to cirrhosis and hepatocelluar carcinoma.	Expert Review of Gastroenterology and Hepatology.	2021;15(3):217-33	10.1080/17474124.2021.1842732.	Not RCTs
116	Li, H., Liu Y., Jiang W., Xue J., Cheng Y., Wang J., et al.	Icaritin promotes apoptosis and inhibits proliferation by down-regulating AFP gene expression in hepatocellular carcinoma.	BMC Cancer.	2021;21(1):318	10.1186/s12885-021-08043-9.	Not RCTs
117	Li, J.	Traditional Chinese Medicine in Treating Hypertension.	Circ Cardiovasc Qual Outcomes.	2022;15(3):e008723	10.1161/CIRCOUTCOMES.121.008723.	Ineligible intervention types
118	Li, Y., Gao Z. H., Qu X. J.	The adverse effects of sorafenib in patients with advanced cancers.	Basic Clin Pharmacol Toxicol.	2015;116(3):216-21	10.1111/bcpt.12365.	Not RCTs
119	Liao, L., Liu X. B., Zhou Q, Wang Z. Q., Tian S., Chen Y., et al.	Effect of Scolopendra subspinipes extracts on STAT3 signaling pathway of human hepatocellular carcinoma HepG2 cells.	Chin Tradit Herb Drugs.	2017;48(05):930-4	10.7501/j.issn.0253-2670.2017.05.015.	Not RCTs
120	Liao, S. C., Hsu W. H., Huang Z. Y., Chuang K. L., Lin K. T., Tseng C. L., et al.	Bioactivity Evaluation of a Novel Formulated Curcumin.	Nutrients.	2019;11(12)	10.3390/nu11122982.	Not RCTs
121	Lin, H. M., Tseng H. C., Wang C. J., Chyau C. C., Liao K. K., Peng P. L., et al.	Induction of autophagy and apoptosis by the extract of Solanum nigrum Linn in HepG2 cells.	J Agric Food Chem.	2007;55(9):3620-8	10.1021/jf062406m.	Not RCTs
122	Liu, G., Chen T., Ding Z., Wang Y., Wei Y., Wei X.	Inhibition of FGF-FGFR and VEGF-VEGFR signalling in cancer treatment.	Cell Prolif.	2021;54(4):e13009	10.1111/cpr.13009.	Not RCTs
123	Liu, Y., Li Y., Wang X., Huang Y., Zhang Q., Shi K., et al.	Fufang Banmao Capsule, a Traditional Chinese Medicinal Formulation, Enhances the Survival of Patients with Hepatocellular Carcinoma and Vp3-4 Portal Vein Tumor Thrombosis Undergoing Supportive Treatment.	J Altern Complement Med.	2020;26(10):956-65	10.1089/acm.2019.0334.	Not RCTs
124	Llovet, J. M., Ricci S., Mazzaferro V., Hilgard P., Gane E., Blanc J. F., et al.	Sorafenib in advanced hepatocellular carcinoma.	N Engl J Med.	2008;359(4):378-90	10.1056/NEJMoa0708857.	Not RCTs
125	Ma, W., Feng S., Yao X., Yuan Z., Liu L., Xie Y.	Nobiletin enhances the efficacy of chemotherapeutic agents in ABCB1 overexpression cancer cells.	Sci Rep.	2015;5:18789	10.1038/srep18789.	Not RCTs
126	Ma, W., Liu R., Qi J., Zhang Y.	Extracts of centipede Scolopendra subspinipes mutilans induce cell cycle arrest and apoptosis in A375 human melanoma cells.	Oncol Lett.	2014;8(1):414-20	10.3892/ol.2014.2139.	Not RCTs
127	Ma, X., Jin S., Zhang Y., Wan L., Zhao Y., Zhou L.	Inhibitory effects of nobiletin on hepatocellular carcinoma in vitro and in vivo.	Phytother Res.	2014;28(4):560-7	10.1002/ptr.5024.	Not RCTs
128	Mamdouh, A. M., Khodeer D. M., Tantawy M. A., Moustafa Y. M.	In-vitro and in-vivo investigation of amygdalin, metformin, and combination of both against doxorubicin on hepatocellular carcinoma.	Life Sci.	2021;285:119961	10.1016/j.lfs.2021.119961.	Not RCTs
129	McInnes, M. D. F., Moher D., Thombs B. D., McGrath T. A., Bossuyt P. M., and the Prisma- D. T. A. Group, et al.	Preferred Reporting Items for a Systematic Review and Meta-analysis of Diagnostic Test Accuracy Studies: The PRISMA-DTA Statement.	JAMA.	2018;319(4):388-96	10.1001/jama.2017.19163.	Not RCTs
130	Mishra, S., Katare D. P.	Synergistic Combination for Chemoprevention of Hepatocellular Carcinoma: An In Silico and In Vitro Approach.	Basic Clin Pharmacol Toxicol.	2017;120(6):532-40	10.1111/bcpt.12730.	Not RCTs
131	Mo, D., Zhu H., Wang J., Hao H., Guo Y., Wang J., et al.	Icaritin inhibits PD-L1 expression by Targeting Protein IkappaB Kinase alpha.	Eur J Immunol.	2021;51(4):978-88	10.1002/eji.202048905.	Not RCTs
132	Ni, J. Y., Liu S. S., Sun H. L., Wang W. D., Zhong Z. L., Hou S. N., et al.	Transcatheter hepatic arterial infusion chemotherapy vs sorafenib in the treatment of patients with hepatocellular carcinoma of barcelona clinic liver cancer stage C: A meta-analysis of asian population.	OncoTargets and Therapy.	2018;11:7883-94	10.2147/OTT.S156844.	Not RCTs
133	Niu, B., Wei S., Sun J., Zhao H., Wang B., Chen G.	Deciphering the molecular mechanism of tetrandrine in inhibiting hepatocellular carcinoma and increasing sorafenib sensitivity by combining network pharmacology and experimental evaluation.	Pharm Biol.	2022;60(1):75-86	10.1080/13880209.2021.2017468.	Not RCTs
134	Niu, Y., Shan L., Gao H., Zhang C., Qian Z., Wang Z., et al.	Huaier Suppresses the Hepatocellular Carcinoma Cell Cycle by Regulating Minichromosome Maintenance Proteins.	Onco Targets Ther.	2020;13:12015-25	10.2147/OTT.S279723.	Not RCTs
135	Pan, L., Zhang T., Cao H., Sun H., Liu G.	Ginsenoside Rg3 for Chemotherapy-Induced Myelosuppression: A Meta-Analysis and Systematic Review.	Front Pharmacol.	2020;11:649	10.3389/fphar.2020.00649.	Not RCTs
136	Park, J. O., Lee S. I., Song S. Y., Kim K., Kim W. S., Jung C. W., et al.	Measuring response in solid tumors: comparison of RECIST and WHO response criteria.	Jpn J Clin Oncol.	2003;33(10):533-7	10.1093/jjco/hyg093.	Not RCTs
137	Qin, S., Bi F., Gu S., Bai Y., Chen Z., Wang Z., et al.	Donafenib Versus Sorafenib in First-Line Treatment of Unresectable or Metastatic Hepatocellular Carcinoma: A Randomized, Open-Label, Parallel-Controlled Phase II-III Trial.	J Clin Oncol.	2021;39(27):3002-11	10.1200/JCO.21.00163.	Ineligible intervention types
138	Qin, S., Li Q., Gu S., Chen X., Lin L., Wang Z., et al.	Apatinib as second-line or later therapy in patients with advanced hepatocellular carcinoma (AHELP): a multicentre, double-blind, randomised, placebo-controlled, phase 3 trial.	Lancet Gastroenterol Hepatol.	2021;6(7):559-68	10.1016/S2468-1253(21)00109-6.	Ineligible intervention types
139	Ren, Y., Song H., Wu Y., Ma X., Yu X., Liu J., et al.	Structural characterization and anticancer potency of centipede oligopeptides in human chondrosarcoma cancer: inducing apoptosis.	RSC Adv.	2020;10(50):29780-8	10.1039/d0ra04811a.	Not RCTs
140	Ren, Z., Chen X., Hong L., Zhao X., Cui G., Li A., et al.	Nanoparticle Conjugation of Ginsenoside Rg3 Inhibits Hepatocellular Carcinoma Development and Metastasis.	Small.	2020;16(2):e1905233	10.1002/smll.201905233.	Not RCTs
141	Rizzo, A., Ricci A. D., Brandi G.	Systemic adjuvant treatment in hepatocellular carcinoma: tempted to do something rather than nothing.	Future Oncol.	2020;16(32):2587-9	10.2217/fon-2020-0669.	Not RCTs
142	Santoni, M., Rizzo A., Kucharz J., Mollica V., Rosellini M., Marchetti A., et al.	Complete remissions following immunotherapy or immuno-oncology combinations in cancer patients: the MOUSEION-03 meta-analysis.	Cancer Immunol Immunother.	2023;72(6):1365-79	10.1007/s00262-022-03349-4.	Not RCTs
143	Santoni, M., Rizzo A., Mollica V., Matrana M. R., Rosellini M., Faloppi L., et al.	The impact of gender on The efficacy of immune checkpoint inhibitors in cancer patients: The MOUSEION-01 study.	Crit Rev Oncol Hematol.	2022;170:103596	10.1016/j.critrevonc.2022.103596.	Not RCTs
144	Shan, K., Wang Y., Hua H., Qin S., Yang A., Shao J.	Ginsenoside Rg3 Combined with Oxaliplatin Inhibits the Proliferation and Promotes Apoptosis of Hepatocellular Carcinoma Cells via Downregulating PCNA and Cyclin D1.	Biol Pharm Bull.	2019;42(6):900-5	10.1248/bpb.b18-00852.	Not RCTs
145	Shan, L., Li Y., Jiang H., Tao Y., Qian Z., Li L., et al.	Huaier Restrains Proliferative and Migratory Potential of Hepatocellular Carcinoma Cells Partially Through Decreased Yes-Associated Protein 1.	J Cancer.	2017;8(19):4087-97	10.7150/jca.21018.	Not RCTs
146	Shang, P., Qian A. R., Yang T. H., Jia M., Mei Q. B., Cho C. H., et al.	Experimental study of anti-tumor effects of polysaccharides from Angelica sinensis.	World J Gastroenterol.	2003;9(9):1963-7	10.3748/wjg.v9.i9.1963.	Not RCTs
147	Shen, H., Wang H., Wang L., Wang L., Zhu M., Ming Y., et al.	Ethanol Extract of Root of Prunus persica Inhibited the Growth of Liver Cancer Cell HepG2 by Inducing Cell Cycle Arrest and Migration Suppression.	Evid Based Complement Alternat Med.	2017;2017:8231936	10.1155/2017/8231936.	Not RCTs
148	Shi, M. D., Liao Y. C., Shih Y. W., Tsai L. Y.	Nobiletin attenuates metastasis via both ERK and PI3K/Akt pathways in HGF-treated liver cancer HepG2 cells.	Phytomedicine.	2013;20(8-9):743-52	10.1016/j.phymed.2013.02.004.	Not RCTs
149	Shou, L., Shao T., Zhao F., Chen S., Chen Q., Shu Q.	The efficacy and safety of the shouzu ning decoction treatment for multi-kinase inhibitors-associated severe hand–foot skin reaction.	Cancer Management and Research.	2021;13:45-53	10.2147/CMAR.S285002.	Ineligible intervention types
150	Su, W., Wu L., Liang Q., Lin X., Xu X., Yu S., et al.	Extraction Optimization, Structural Characterization, and Anti-Hepatoma Activity of Acidic Polysaccharides From Scutellaria barbata D. Don.	Front Pharmacol.	2022;13:827782	10.3389/fphar.2022.827782.	Not RCTs
151	Sun, L., Chen W., Qu L., Wu J., Si J.	Icaritin reverses multidrug resistance of HepG2/ADR human hepatoma cells via downregulation of MDR1 and Pglycoprotein expression.	Mol Med Rep.	2013;8(6):1883-7	10.3892/mmr.2013.1742.	Not RCTs
152	Sung, H., Ferlay J., Siegel R. L., Laversanne M., Soerjomataram I., Jemal A., et al.	Global Cancer Statistics 2020: GLOBOCAN Estimates of Incidence and Mortality Worldwide for 36 Cancers in 185 Countries.	CA Cancer J Clin.	2021;71(3):209-49	10.3322/caac.21660.	Not RCTs
153	Tang, P. M., Chan J. Y., Zhang D. M., Au S. W., Fong W. P., Kong S. K., et al.	Pheophorbide a, an active component in Scutellaria barbata, reverses P-glycoprotein-mediated multidrug resistance on a human hepatoma cell line R-HepG2.	Cancer Biol Ther.	2007;6(4):504-9	10.4161/cbt.6.4.3814.	Not RCTs
154	Tao, Y., Shan L., Xu X., Jiang H., Chen R., Qian Z., et al.	Huaier Augmented the Chemotherapeutic Sensitivity of Oxaliplatin via Downregulation of YAP in Hepatocellular Carcinoma.	J Cancer.	2018;9(21):3962-70	10.7150/jca.25909.	Not RCTs
155	Teng, Y. J., Liu Z., Liao L., Chen Y., Huang X. D., Tian X. F.	STAT3 Inhibition by Centipede Scolopendra Extract in Liver Cancer HepG2 Cells and Orthotopic Mouse Models of Hepatocellular Carcinoma.	Digital Chinese Medicine.	2020;3(02):67-79	https://doi.org/10.1016/j.dcmed.2020.06.002	Not RCTs
156	Tian, A., Zhou A., Bi X., Hu S., Jiang Z., Zhang W., et al.	Efficacy of Topical Compound Danxiong Granules for Treatment of Dermatologic Toxicities Induced by Targeted Anticancer Therapy: A Randomized, Double-Blind, Placebo-Controlled Trial.	Evidence-based Complementary and Alternative Medicine.	2017;2017	10.1155/2017/3970601.	Ineligible intervention types
157	Tian, N. N., Zheng Y. B., Li Z. P., Zhang F. W., Zhang J. F.	Histone methylatic modification mediates the tumor-suppressive activity of curcumol in hepatocellular carcinoma via an Hotair/EZH2 regulatory axis.	J Ethnopharmacol.	2021;280:114413	10.1016/j.jep.2021.114413.	Not RCTs
158	Tian, W. T., Zhang X. W., Liu H. P., Wen Y. H., Li H. R., Gao J.	Structural characterization of an acid polysaccharide from Pinellia ternata and its induction effect on apoptosis of Hep G2 cells.	Int J Biol Macromol.	2020;153:451-60	10.1016/j.ijbiomac.2020.02.219.	Not RCTs
159	Trevisani, F., Garuti F., Neri A.	Alpha-fetoprotein for Diagnosis, Prognosis, and Transplant Selection.	Semin Liver Dis.	2019;39(2):163-77	10.1055/s-0039-1677768.	Not RCTs
160	Tu, Y.	Artemisinin-A Gift from Traditional Chinese Medicine to the World (Nobel Lecture).	Angew Chem Int Ed Engl.	2016;55(35):10210-26	10.1002/anie.201601967.	Not RCTs
161	Varshosaz, J., Sadri F., Rostami M., Mirian M., Taymouri S.	Synthesis of pectin-deoxycholic acid conjugate for targeted delivery of anticancer drugs in hepatocellular carcinoma.	Int J Biol Macromol.	2019;139:665-77	10.1016/j.ijbiomac.2019.07.225.	Not RCTs
162	Wang, C.	Meta-analysis of the correlation between effect of Traditional Chinese medicine on hepatocellular carcinoma and VEGF And the experimental study on inhibiting angiogenesis of hepatocellular carcinoma by "anti-tumor prescription"	[Master's thesis]Wannan Medical College;	2021	https://link.cnki.net/doi/10.27374/d.cnki.gwnyy.2021.000306	Not RCTs
163	Wang, M., Ma C., Chen Y., Li X., Chen J.	Cytotoxic Neo-Clerodane Diterpenoids from Scutellaria barbata D.Don.	Chem Biodivers.	2019;16(2):e1800499	10.1002/cbdv.201800499.	Not RCTs
164	Wang, R., Zhang D., Sun K., Peng J., Zhu W., Yin S., et al.	Amygdalin promotes the activity of T cells to suppress the progression of HBV-related hepatocellular carcinoma via the JAK2/STAT3 signaling pathway.	BMC Infect Dis.	2021;21(1):56	10.1186/s12879-020-05713-0.	Not RCTs
165	Xie, D. Y., Fan H. K., Ren Z. G., Fan J., Gao Q.	Identifying Clonal Origin of Multifocal Hepatocellular Carcinoma and Its Clinical Implications.	Clin Transl Gastroenterol.	2019;10(2):e00006	10.14309/ctg.0000000000000006.	Not RCTs
166	Xie, X., Shen W., Zhou Y., Ma L., Xu D., Ding J., et al.	Characterization of a polysaccharide from Eupolyphaga sinensis walker and its effective antitumor activity via lymphocyte activation.	Int J Biol Macromol.	2020;162:31-42	10.1016/j.ijbiomac.2020.06.120.	Not RCTs
167	Guang-Qiang Ye,Zhi Zhang,Chun-Hui Ye,Keooudone Thammavong,Jing Xu.	Anti-angiogenesis effect of melittin on Mock/MHCC97-H cells by the regulation of cathepsin S in vivo.	TMR传统医学研究.	2018;3(1)	http://qikan.cqvip.com/Qikan/Article/Detail?id=675785879	Not RCTs
168	Xun, Y. C., Mo C. M., Jiang R. Y., Tang C. J., Hong X. H., Rong Z.	Meta-analysis of Traditional Chinese Medicine Combined with Sorafenib in Treatment of Primary Liver Cancer.	World Journal of Integrated Traditional and Western Medicine.	2020;15(09):1597-602	10.13935/j.cnki.sjzx.200907.	Not RCTs
169	Yan, W., Lu J., Li G., Wei H., Ren W. H.	Amidated Scolopin-2 inhibits proliferation and induces apoptosis of Hela cells in vitro and in vivo.	Biotechnol Appl Biochem.	2018;65(5):672-9	10.1002/bab.1661.	Not RCTs
170	Yang, G. C., Hu J. H., Li B. L., Liu H., Wang J. Y., Sun L. X.	Six New neo-Clerodane Diterpenoids from Aerial Parts of Scutellaria barbata and Their Cytotoxic Activities.	Planta Med.	2018;84(17):1292-9	10.1055/a-0638-8255.	Not RCTs
171	Yang, M. Y., Hsu L. S., Peng C. H., Shi Y. S., Wu C. H., Wang C. J.	Polyphenol-rich extracts from Solanum nigrum attenuated PKC alpha-mediated migration and invasion of hepatocellular carcinoma cells.	J Agric Food Chem.	2010;58(9):5806-14	10.1021/jf100718b.	Not RCTs
172	Yang, M. Y., Hung C. H., Chang C. H., Tseng T. H., Wang C. J.	Solanum nigrum Suppress Angiogenesis-Mediated Tumor Growth Through Inhibition of the AKT/mTOR Pathway.	Am J Chin Med.	2016;44(6):1273-88	10.1142/S0192415X16500713.	Not RCTs
173	Yang, Y., Sun M., Yao W., Wang F., Li X., Wang W., et al.	Compound kushen injection relieves tumor-associated macrophage-mediated immunosuppression through TNFR1 and sensitizes hepatocellular carcinoma to sorafenib.	J Immunother Cancer.	2020;8(1)	10.1136/jitc-2019-000317.	Not RCTs
174	Zhang, C., Zhang J., Li X., Sun N., Yu R., Zhao B., et al.	Huaier Aqueous Extract Induces Hepatocellular Carcinoma Cells Arrest in S Phase via JNK Signaling Pathway.	Evid Based Complement Alternat Med.	2015;2015:171356	10.1155/2015/171356.	Not RCTs
175	Miao-Miao Lin,Mei-Yu Cui,Hai-Yan Cao,Xue-Song Wu,Li-Jing Cai,Li-Hui Zhang,et al.	Immunoregulation and anti-tumor effects of Polyporusus Bellatus： a review of recent research.	TMR现代中药.	2018;1(3)	http://qikan.cqvip.com/Qikan/Article/Detail?id=675789137	Not RCTs
176	Zhang, R., Zhong L., Sun K., Liu J., Wang Q., Mao D., et al.	A Study on Curcumol Influencing Proliferation and Apoptosis of Hepatocellular Carcinoma Cells through DJ-1/PTEN/PI3K/AKT Pathway.	Biomed Res Int.	2022;2022:9912776	10.1155/2022/9912776.	Not RCTs
177	Zhang, R. R., Shao M. Y., Fu Y., Zhao R. X., Wang J. W., Li M., et al.	[Systematic evaluation of Huaier Granules adjuvant treatment of primary liver cancer].	Zhongguo Zhong Yao Za Zhi.	2021;46(2):478-87	10.19540/j.cnki.cjcmm.20200716.502.	Not RCTs
178	Zhang, Y., Zhan Y., Zhang D., Dai B., Ma W., Qi J., et al.	Eupolyphaga sinensis walker displays inhibition on hepatocellular carcinoma through regulating cell growth and metastasis signaling.	Sci Rep.	2014;4:5518	10.1038/srep05518.	Not RCTs
179	Zhang, Y., Zhou T., Wang H., Cui Z., Cheng F., Wang K. P.	Structural characterization and in vitro antitumor activity of an acidic polysaccharide from Angelica sinensis (Oliv.) Diels.	Carbohydr Polym.	2016;147:401-8	10.1016/j.carbpol.2016.04.002.	Not RCTs
180	Zhao, L., Wang Y., Liu Q.	Catalpol inhibits cell proliferation, invasion and migration through regulating miR-22-3p/MTA3 signalling in hepatocellular carcinoma.	Exp Mol Pathol.	2019;109:51-60	10.1016/j.yexmp.2019.104265.	Not RCTs
181	Zhao, X., Xi S., Wang Y., Xu Y., Pollock G., Su Y., et al.	Efficacy of Ciji Hua'ai Baosheng formula on the expressions of vascular endothelial growth factor, kinase insert domain-containing receptor and basic fibroblast growth factor in mouse models of H(22) hepatocellular carcinoma.	J Tradit Chin Med.	2017;37(1):88-95	10.1016/s0254-6272(17)30031-6.	Not RCTs
182	Zhao, Y., Feng Y., Jing X., Liu Y., Liu A.	Structural Characterization of an Alkali-Soluble Polysaccharide from Angelica sinensis and Its Antitumor Activity in Vivo.	Chem Biodivers.	2021;18(6):e2100089	10.1002/cbdv.202100089.	Not RCTs
183	Zhao, Z., Holle L., Song W., Wei Y., Wagner T. E., Yu X.	Antitumor and anti-angiogenic activities of Scutellaria barbata extracts in vitro are partially mediated by inhibition of Akt/protein kinase B.	Mol Med Rep.	2012;5(3):788-92	10.3892/mmr.2011.694.	Not RCTs
184	Zheng, Y., Zhu M., Li M.	Effects of alpha-fetoprotein on the occurrence and progression of hepatocellular carcinoma.	J Cancer Res Clin Oncol.	2020;146(10):2439-46	10.1007/s00432-020-03331-6.	Not RCTs
185	Zhong, L. H., Zhu L. Y., Zhao Y. Y., Wang W., Lu B. L., Wang Y., et al.	Apoptosis of hepatocarcinoma cells Hepg2 induced by Huaier extract through regulation of HBx and CEACAM1 gene expression.	J Biol Regul Homeost Agents.	2018;32(6):1389-98	https://pubmed.ncbi.nlm.nih.gov/30574743/	Not RCTs
186	Feng Gao,Heng-Kai Zhu,Yang-Bo Zhu,Qiao-Nan Shan,Qi Ling,Xu-Yong Wei,Hai-Yang Xie,et al.	Predictive value of tumor markers in patients with recurrent hepatocellular carcinoma in different vascular invasion pattern.	国际肝胆胰疾病杂志：英文版.	2016;15(4)	10.1016/s1499-3872(16)60095-4	Not RCTs
187	Zuo, H. X., Jin Y., Wang Z., Li M. Y., Zhang Z. H., Wang J. Y., et al.	Curcumol inhibits the expression of programmed cell death-ligand 1 through crosstalk between hypoxia-inducible factor-1alpha and STAT3 (T705) signaling pathways in hepatic cancer.	J Ethnopharmacol.	2020;257:112835	10.1016/j.jep.2020.112835.	Not RCTs
188	Liang, X., Hu X. Y.	The efficacy and safety of LDF, a Chinese herbal formula, compared with sorafenib for the treatment of advanced hepatocellular carcinoma in chinese patients: A retrospective cohort study.	International Journal of Clinical and Experimental Medicine.	2020;13(1):126-33	https://www.embase.com/search/results?subaction=viewrecord&id=L2003657192&from=export	Not RCTs
189	Liu, S. H., Cheng Y. C.	Old formula, new Rx: The journey of PHY906 as cancer adjuvant therapy.	Journal of Ethnopharmacology.	2012;140(3):614-23	10.1016/j.jep.2012.01.047.	Not RCTs
190	Toshida, K., Itoh S., Yoshizumi T., Shimagaki T., Wang H., Kurihara T., et al.	Retrospective evaluation of the effect of Ninjin'yoeito in hepatocellular carcinoma patients treated with lenvatinib.	Surg Today.	2022;52(3):441-8	10.1007/s00595-021-02358-7.	Not RCTs
191	Wang, T. T., Hong Y. F., Chen Z. H., Wu D. H., Li Y., Wu X. Y., et al.	Synergistic effects of α-Mangostin and sorafenib in hepatocellular carcinoma: New insights into α-mangostin cytotoxicity.	Biochem Biophys Res Commun.	2021;558:14-21	10.1016/j.bbrc.2021.04.047.	Not RCTs
192	Zhao, H. T., Meng Y. B., Zhai X. F., Cheng B. B., Yu S. S., Yao M., et al.	Comparable effects of Jiedu Granule, a compound Chinese herbal medicine, and sorafenib for advanced hepatocellular carcinoma: A prospective multicenter cohort study.	J Integr Med.	2020;18(4):319-25	10.1016/j.joim.2020.05.003.	Not RCTs
193	Zhou, Z., Liu X., Wu T., Que Z., Wu Z., Wu W., et al.	Herbal formula of Bushen Jianpi combined with sorafenib inhibits hepatocellular carcinoma growth by promoting cell apoptosis and blocking the cell cycle.	J Tradit Chin Med.	2021;41(2):194-202	https://pubmed.ncbi.nlm.nih.gov/33825398/	Not RCTs
194	El-Hanboshy, S. M., Helmy M. W., Abd-Alhaseeb M. M.	Catalpol synergistically potentiates the anti-tumour effects of regorafenib against hepatocellular carcinoma via dual inhibition of PI3K/Akt/mTOR/NF-κB and VEGF/VEGFR2 signaling pathways.	Mol Biol Rep.	2021;48(11):7233-42	10.1007/s11033-021-06715-0.	Not RCTs
195	Chen, Jun; Shen, Tian; Li, Jianhui; Ling, Sunbin; Yang, Zhe; Wang, Guoying;et al.	Clinical practice guideline on liver transplantation for hepatocellular carcinoma in China (2021 edition)	Chinese Medical Journal	135(24):p 2911-2913, December 20, 2022.	DOI: 10.1097/CM9.0000000000002515	Not RCTs
196	Shaoqi zong, Fenggang Hou, Zifei Yin, Xiaofeng Zhai, Xiaodong Guo	Comparative efficacy and safety of regimens for the treatment of intermediate stage primary liver cancer: A systemic review and network meta-analysis	PROSPERO	2023-09-13	https://www.crd.york.ac.uk/prospero/display_record.php?ID=CRD42023459740	Protocol
197	/	A Study of Vitamin C in the Treatment of Liver Cancer to Determine if it is Safe and Effective	/	/	https://clinicaltrials.gov/study/NCT01754987	Protocol
198	/	Trametinib in Treating Patients With Advanced Cancer With or Without Hepatic Dysfunction	/	/	https://clinicaltrials.gov/study/NCT02070549	Protocol
199	/	Safety Study of Regorafenib and SIR-Spheres® Microspheres Radioembolization in Patients With Refractory Metastatic Colorectal Cancer With Liver Metastases	/	/	https://clinicaltrials.gov/study/NCT02195011	Protocol
200	/	Thymalfasin Adjuvant Therapy in Hepatitis B Virus (HBV)-Related Hepatocellular Carcinoma (HCC) After Curative Resection	/	/	https://clinicaltrials.gov/study/NCT02281266	Protocol
201	/	Clinical Trial of Elemene in Combination With Oxaliplatinin the Treatment of Advanced Primary Liver Cancer	/	/	https://clinicaltrials.gov/study/NCT03166553	Protocol
202	/	Clinical Trial of Elemene Injection/​Elemene Oral Emulusion in Combination With the Best Supportive Treatment in the Treatment of Advanced Primary Liver Cancer	/	/	https://clinicaltrials.gov/study/NCT03167775	Protocol
203	/	Chinese Herbal Formulation PHY906 and Sorafenib Tosylate in Treating Patients With Advanced Liver Cancer	/	/	https://clinicaltrials.gov/study/NCT01666756	Protocol
204	/	Effectiveness and Safety of Lenvatinib Combined With Chinese Herbal Medicine for Patients With Unresectable Hepatocellular Carcinoma: A Real-world Study in China	/	/	https://clinicaltrials.gov/study/NCT06315101	Protocol
205	/	Sho-Saiko-To Following Removal of Liver Cancer By Embolization in Treating Patients With Liver Cancer That Cannot Be Surgically Removed	/	/	https://clinicaltrials.gov/study/NCT00040898	Protocol
206	/	Massage Therapy in Treating the Symptoms of Patients With Locally Advanced or Metastatic Cancer	/	/	https://clinicaltrials.gov/study/NCT00253708	Protocol
207	/	A Study of Vitamin C in the Treatment of Liver Cancer to Determine if it is Safe and Effective	/	/	https://clinicaltrials.gov/study/NCT01754987	Protocol
208	/	Single Session Combined Locoregional Therapies for Hepatocellular Carcinoma	/	/	https://clinicaltrials.gov/study/NCT02646137	Protocol
209	/	Prospective Cohort Study Depending on the Use of Palliative Care for Advanced Stage of Cancer Patients	/	/	https://clinicaltrials.gov/study/NCT03222258	Protocol
210	/	Hepatic Arterial Infusion With Melphalan Compared With Standard Therapy in Treating Patients With Unresectable Liver Metastases Due to Melanoma	/	/	https://clinicaltrials.gov/study/NCT00324727	Protocol
211	/	Arabinoxylan Rice Bran (MGN-3/​Biobran) for the Treatment of Hepatocellular Carcinoma and Hepatitis B and C Infection	/	/	https://clinicaltrials.gov/study/NCT01018381	Protocol
212	/	A Prospective Control Study of Cidan Capsule Combined With TACE in Hepatocellular Carcinoma	/	/	https://clinicaltrials.gov/study/NCT02253511	Protocol
213	/	Study of Guanábana Leaves for The Treatment of Patients With Gastric, Gastroesophageal Junction, Pancreatic and Colorectal Adenocarcinomas; Hepatocellular Carcinoma, and Low Grade Lymphomas	/	/	https://clinicaltrials.gov/study/NCT04773769	Protocol
214	/	Study of Botanical PHY906 Plus Capecitabine for Advanced Unresectable Hepatocellular Carcinoma	/	/	https://clinicaltrials.gov/study/NCT00076609	Protocol
215	/	YIV-906 (Formerly PHY906/​KD018) With Sorafenib in HBV(+) Hepatocellular Carcinoma (HCC)	/	/	https://clinicaltrials.gov/study/NCT04000737	Protocol
216	/	Study to Compare Selective Internal Radiation Therapy (SIRT) Versus Sorafenib in Locally Advanced Hepatocellular Carcinoma (HCC) (SIRveNIB)	/	/	https://clinicaltrials.gov/study/NCT01135056	Protocol
217	/	Randomized controlled clinical trial and related mechanism research of Gankang Granules combined with first-line targeted drugs in the treatment of advanced liver cancer.	/	/	https://www.chictr.org.cn/showproj.html?proj=171679	Protocol
218	/	Practical randomized controlled clinical study on the treatment of stage III hepatitis B-related liver cancer with Huqi Zhengxiao Decoction combined with targeted drugs.	/	/	https://www.chictr.org.cn/showproj.html?proj=170440	Protocol
219	/	The Safety and Efficacy Evaluation of XSLJZ in Advanced Hepatocellular Carcinoma Patients With Multiple Protein Kinase Inhibitor Therapy: a Randomized, Double-Blind, Controlled Trial	/	/	https://clinicaltrials.gov/ct2/show/NCT04562428	Protocol
220	Wu QJ, Lv WL, Li JM, Zhang TT, Zhou WH, Zhang Q, et al.	YinQiSanHuang Jiedu decoction for the treatment of hepatitis B-related compensated liver cirrhosis: study protocol for a multi-center randomized controlled trial	Trials	2021 Oct 14;22(1):701.	doi: 10.1186/s13063-021-05650-6.	Protocol
221	Xiang Jiao, Jia Xiaodong, Lu Shanshan, Wu Dawei, Zhang Ting, Dong Jinke, et al.	Effects of Cryoablation and Microwave Ablation on Clinical Indicators and Cytokines in Patients with Hepatocellular Carcinoma.	Journal of Clinical Hepatology	2019;35(8)	https://kns.cnki.net/kcms2/article/abstract?v=KetWmXlLxldtk_1RK29eMeEM1yO-EHDpJ8smTpyaXxAAe6fVqVogA4jnwPRQimd9v9kA9LaVNZYbxD0pgH6kdMdqCi7musHG8GxGA2oytDRCTgFdUVrSwc0E2szdcQg6BBvQbLQ1pwyk3y4AFex5mEIZYP8e_v53T0U7bHwjNFmrhZjtHUlnUilHrYxgLNOwVfuufHtKAqM=&uniplatform=NZKPT&language=CHS	Ineligible intervention types
222	Chen Yan, Wang Chunping, Lu Yinying, Bai Wenlin, Su Shuhui, Wu Yu, et al.	Prognostic Analysis of Recurrence Factors after Argon-Helium Knife Treatment for Small Hepatocellular Carcinoma.	Medical Journal of Chinese People's Liberation Army	2010(2)	http://qikan.cqvip.com/Qikan/Article/Detail?id=32974378	Ineligible intervention types
223	Qin Shukui, Bai Yuxian, Ouyang Xuenong, Cheng Ying, Li Jun, Xu Jianming, et al.	A Prospective, Randomized, Open, Multicenter Phase II Clinical Trial of Apatinib as First-Line Treatment for Advanced Hepatocellular Carcinoma.	Chinese Clinical Oncology	2017;22(12)	http://qikan.cqvip.com/Qikan/Article/Detail?id=674329402	Ineligible intervention types
224	Tong Wu, Xuan Wu, Hong-Yang Wang, Lei Chen.	Research Progress of Immune Microenvironment Analysis Based on Single-Cell Technology in Tumor Prognosis Prediction and Immunotherapy.	Chinese Journal of Cancer	2019;38(11)	https://kns.cnki.net/kcms2/article/abstract?v=KetWmXlLxlfXiJYGpG6IyWotSsY_TRN_Hok78jsv6VPqIPrhINo566u0bQEz_CCVaRXOAffn5bwHezxfFgXh1Z_UQqrXKDXyf7iYj2E7M9GOh5FCNArmeV9XuDHIrWvO8-t9RH4QlFgdDV3S-Z7JM7hKo1HiO970ZRpDhF-mRulB3oeH4FXeUda2mGqx4o2VzxbHkzxxAcU=&uniplatform=NZKPT&language=CHS	Not RCTs
225	Wu-Ying Du, Zhen-Hai Lu, Wen Ye, Xiang Fu, Yi Zhou, Chun-Mei Kuang, et al.	Loss-of-Function Mutation and Downregulation of ASB3 Gene Promote the Growth and Metastasis of Colorectal Cancer Cells.	Chinese Journal of Cancer	2018;0(1)	http://qikan.cqvip.com/Qikan/Article/Detail?id=65739072504849564849484850	Not RCTs
226	Yang Bingqi, Li Yongzhang, Lian Jianlun, Ai Ning.	MicroRNA-384 Inhibits the Proliferation of Human Hepatoma Cells by Regulating Hexokinase 2.	Chinese Journal of Experimental Surgery	2021;38(2)	http://qikan.cqvip.com/Qikan/Article/Detail?id=7104047639	Not RCTs
227	He Guangzhi, He Qiansong, Li Shijun, Wu Mali, Wei Lianggang, Wang Wenjia, et al.	Study on the Activity of Total Flavonoids from Gleditsia sinensis Thorns on Human Hepatoma Cell Line HepG2 in vivo and in vitro.	Inner Mongolia Journal of Traditional Chinese Medicine	2012;31(4)	http://qikan.cqvip.com/Qikan/Article/Detail?id=41338361	Not RCTs
228	An Peng, Li Xingyao, Cai Zimo, Dang Huimin, Li Lin, Wu Xili.	Analysis of the Effect of Combining Radiotherapy and "Monarch-Minister" Theory of Traditional Chinese Medicine on Radiosensitization of Hepatoma Cells.	Shaanxi Journal of Traditional Chinese Medicine	2017;38(11):1610-2	https://d.wanfangdata.com.cn/periodical/ChlQZXJpb2RpY2FsQ0hJTmV3UzIwMjIwNzE5EhBzaGFueHp5MjAxNzExMDU4Ggg4aDF2MTFodg%3D%3D	Not RCTs
229	Cao Weigang, Qiu Baoan, An Yuli.	Individualized Comprehensive Sequential Treatment of Hepatocellular Carcinoma.	Journal of International Oncology	2013;40(3)	http://qikan.cqvip.com/Qikan/Article/Detail?id=45209984	Not RCTs
230	Yu Jinhong, Wang Zhigang, Wang Zhaoxia, Li Pan, Ran Haitao, Li Ao, et al.	Experimental Study on Targeted Binding of Galactosylated Polylysine-Carrying Lipid Ultrasound Contrast Agent to HepG2 Cells.	Chinese Journal of Ultrasonography	2010(3)	http://qikan.cqvip.com/Qikan/Article/Detail?id=33512941	Not RCTs
231	Bai Guangde, Lian Zuping, Huang Dingping, Hou Encun, Lu Yunxin, Lin Meiying, et al.	Clinical Study on the Effect of Argon-Helium Knife Combined with Traditional Chinese Medicine on Immune Function of Patients with Hepatocellular Carcinoma.	Practical Clinical Journal of Integrated Traditional Chinese and Western Medicine.	2007(02):5-6	https://kns.cnki.net/kcms2/article/abstract?v=KetWmXlLxle3s9Eu1S7mUVeeb5ZX9JLxlYHFhXnz6Q_U1PL8rFxVDMymrz6HbXXZYqFqKyg1OfbRi7x8zPCANq72QIXGJCSvoMJCkE80Jw0svPb0S4omAJrRQifylI_KGLyFnds3zhfBp40kpfxIAiHAMBtqRTPsTGzkFhhJefuoSOB5RHj-mBYELMZBGVFE&uniplatform=NZKPT&language=CHS	Ineligible intervention types
232	Bai Jie, Wang Zhongliang.	Effect of Sorafenib Triple Therapy on the Efficacy and Quality of Life of Patients with Early Hepatocellular Carcinoma.	Chinese Journal of Drug Abuse Prevention and Treatment.	2021;27(6):857-9,63	https://d.wanfangdata.com.cn/periodical/ChlQZXJpb2RpY2FsQ0hJTmV3UzIwMjIwNzE5EhN6Z3l3bHlmenp6MjAyMTA2MDEyGgg4aDF2MTFodg%3D%3D	Ineligible intervention types
233	Bai Jie, Wang Zhongliang.	Comparison of the Effects of Sorafenib Dual Therapy and Triple Therapy on Patients with Early Hepatocellular Carcinoma.	Chinese Journal of Drug Abuse Prevention and Treatment.	2022;28(1):63-6,126	https://d.wanfangdata.com.cn/periodical/ChlQZXJpb2RpY2FsQ0hJTmV3UzIwMjIwNzE5EhN6Z3l3bHlmenp6MjAyMjAxMDE1Ggg4aDF2MTFodg%3D%3D	Ineligible intervention types
234	Yang Lixin, Liu Qian, Zhou Jingjing, Tang Yadan, Fu Peng, Dai Feng, et al.	Experience in the Application of Different PTCD Methods in the Treatment of Obstructive Jaundice.	Modern Medical Imagelogy.	2023;32(12)	https://qikan.cqvip.com/Qikan/Article/Detail?id=7111270548	Not RCTs
235	Liu Gan, Sun Jie, Zhang Ting, Lu Shanshan, Xiang Jiao, Lu Yinying, et al.	Current Status of Targeted Therapy and Personalized Therapy for Advanced Hepatocellular Carcinoma.	Infectious Disease Information.	2019;32(2)	http://qikan.cqvip.com/Qikan/Article/Detail?id=7001918913	Not RCTs
236	Cui Wenchao, Liu Mingyuan, Guan Baosheng, Zeng Jia, Tian Yani, Deng Zhongxiu, et al.	Study on the Anti-Hepatocellular Carcinoma Mechanism of Hederagenin Based on Bioinformatics Combined with Experimental Verification.	Chinese Traditional and Herbal Drugs.	2022;53(12)	https://kns.cnki.net/kcms2/article/abstract?v=KetWmXlLxldU6er8XnSX2rZiipEbUsEFqTt2KBJ0SsjmvrFNkm9tmg_I690WGf0Sm7KNG-YWktW9CKJ8SIkBJWOKCV0bNVVA8Noz34GphP0z3QB9pFnLiTiL85LxBaqarHvwly5cwsrzqGzgjDD03IUziJ43HOCK-bTL1dvQG9w98g3L_JcK5xexcjfyWIr9tA7QlatAu90=&uniplatform=NZKPT&language=CHS	Not RCTs
237	Bai Yumei.	Analysis of the Application Effect and Safety of Apatinib Mesylate in the Treatment of Advanced Primary Liver Cancer.	Journal of Clinical Laboratory (Electronic Edition).	2020;9(1):129-30	https://d.wanfangdata.com.cn/periodical/ChlQZXJpb2RpY2FsQ0hJTmV3UzIwMjIwNzE5EhFsY2p5enotZDIwMjAwMTExMRoIOGgxdjExaHY%3D	Ineligible intervention types
238	Wang Qingchun, Han Chen, Zhao Lizhi, Zou Bin, Bao Haiying.	Development and Anti-Tumor Activity Research of Mulberry Yellow Wine.	Ginseng Research.	2023;35(5)	https://qikan.cqvip.com/Qikan/Article/Detail?id=7110684371	Not RCTs
239	Liu Kai, Bao Jianfeng.	Research Progress of Anti-Hepatocellular Carcinoma Angiogenesis Drugs.	Zhejiang Medical Journal.	2018;40(5)	http://qikan.cqvip.com/Qikan/Article/Detail?id=7000448754	Not RCTs
240	Yang Ying, Li Zhipeng, Jia Chunli, Liu Qiang, Yang Zhifang, Zhang Ruili, et al.	Study on the Mechanism of Coix Seed Injection in Improving the Radiosensitivity of Human Hepatoma Cell Bel-7402.	Chinese Journal of Radiological Medicine and Protection.	2017;37(12)	http://qikan.cqvip.com/Qikan/Article/Detail?id=674106189	Not RCTs
241	Zhang Boxing, Bao Huiwei.	Reconstructing Materia Medica - Paeonia lactiflora Pall.	Jilin Journal of Traditional Chinese Medicine.	2023;43(5)	https://qikan.cqvip.com/Qikan/Article/Detail?id=7109711475	Not RCTs
242	Hu Guangquan, Yang Li, Xiao Yunbin, Xie Jiajia, Wu Juefei, Cai Jingjing, et al.	Targeted Ultrasound Microbubbles Carrying Arginine-Glycine-Aspartic Acid Peptide Sequence Combined with Contrast-Enhanced Ultrasound to Evaluate Tumor Neovascularization.	Chinese Journal of Oncology.	2010(9)	http://qikan.cqvip.com/Qikan/Article/Detail?id=35643572	Not RCTs
243	Song Ping, Wang Xuemei, Xie Shuang, Bu Dingfang.	Experimental Study on the Mechanism of Inhibiting Tumor Angiogenesis of Lyophilized Powder of Fresh Gekko swinhonis in H22 Tumor.	Chinese Journal of Integrated Traditional and Western Medicine.	2006;26(1)	http://qikan.cqvip.com/Qikan/Article/Detail?id=21285687	Not RCTs
244	Bu Fanru, Zhang Chao, Jiang Shulong.	Study on the Regulatory Effect of Serum Containing Phlegm-Resolving and Blood-Stasis-Removing Formula on Vascular Endothelial Growth Factor of Hepatoma Cells.	New Journal of Traditional Chinese Medicine.	2013;45(09):154-6	https://link.cnki.net/doi/10.13457/j.cnki.jncm.2013.09.079	Not RCTs
245	Bu Yang.	The Small Compound Prescription of Traditional Chinese Medicine "Songyou Yin" Inhibits the Malignant Potential of Hepatocellular Carcinoma with Fibrotic Background by Regulating Hepatic Stellate Cells.	[Doctoral Dissertation]Fudan University.	2014	https://kns.cnki.net/kcms2/article/abstract?v=KetWmXlLxlcl_4ZLow6WsNLhAoiMVyl6GOT-EXbuax9h9cBVZVU2IY0Fsza8GIsSms3eTEpo-IjQDQt29sxXwx0W0R1OiNHSeXYSJBfBRJ7zsciVmqmN1GMret-joTvlzIMgtB5dpd84HtcgyG_0dnkIKN4Y90XrQefPRuV4Ax10hX7QXLHhofwWcoKHlIO8RQK9fCbHkvo=&uniplatform=NZKPT&language=CHS	Not RCTs
246	Chen Zhipeng, Xiao Lu, Li Weidong, Xiao Yanyu, Cai Baochang.	Detection of the Distribution of Glycyrrhetinic Acid-Modified Liposomes in Mice by In Vivo Imaging System.	Chinese Journal of Experimental Traditional Medical Formulae.	2012;18(17)	http://qikan.cqvip.com/Qikan/Article/Detail?id=43060199	Not RCTs
247	Xu Jie, Wu Fusheng, Cai Rong.	Molecular Biological Characteristics and Functions of Liver-Specific miR-122.	Acta Biophysica Sinica.	2009;25(3)	http://qikan.cqvip.com/Qikan/Article/Detail?id=31114768	Not RCTs
248	Wang Xiaowen, Zhang Yue, Hu Luyao, Shu Lexin, Liu Yanpu, Wei Jinxia, et al.	Investigation of the Pharmacodynamic Substances and Mechanism of Action of Sophora subprostrata Against Hepatocellular Carcinoma by UPLC-Q-TOF/MS Combined with Network Pharmacology and Molecular Docking Technology.	Tianjin Journal of Traditional Chinese Medicine.	2023;40(12)	https://qikan.cqvip.com/Qikan/Article/Detail?id=7111112626	Not RCTs
249	Lin Dezhao, Zhang Yin, Lin Zhi, Cai Wenpin.	Expression of miR-1269a in Plasma of Hepatocellular Carcinoma and Its Effect on Migration of Hepatocellular Carcinoma Cells by Targeting TP53.	Modern Practical Medicine.	2020;32(4)	https://kns.cnki.net/kcms2/article/abstract?v=KetWmXlLxleg3WUtD09lZ7GPwRAwaahhUp-XeYGv2jnHC9O_SlLgsDGcW-taRHUaZOZq4zn-SHbmn4L0g3ykiQWclgkZaiHuI6SVrPDUbsV9bWoQCVj9lhgK7Mfzty9kv7WMStFZI_0hJDKD3MMi5kYZd92jB_He82pq1PvVHadXeXxHFdIrs0amPBVMvZM9kEf_nL3zbZs=&uniplatform=NZKPT&language=CHS	Not RCTs
250	He Gaili, Cai Xiaoping.	Professor Cai Xiaoping's Experience in Treating Hand-Foot Syndrome.	Clinical Research of Traditional Chinese Medicine.	2019;32(10)	http://qikan.cqvip.com/Qikan/Article/Detail?id=7100132072	Not RCTs
251	Qiao Cuixia, Zhang Xinfeng, Cheng Xufeng, Liu Qi, Cai Xiaoping.	Effect of Autologous Cytokine-Induced Killer Cells Combined with Targeted Therapy for Liver Cancer on Quality of Life of Elderly Patients with Liver Cancer.	Chinese Journal of Gerontology.	2017;37(1)	https://kns.cnki.net/kcms2/article/abstract?v=KetWmXlLxldTi4UYeVrr8Rho-BUFWiBunrrdDuaVBDVd0lcAjxLv-TfEoFcIRL2WWv1Xv_s7CwZtZBYeEPn1BnbAEiY34Ff6rEAJxTSXyWUZW4pZ0q93mugPUPIuTDcHE2YZUrLSELX3aFM5YsK7ro6-SxzLmbUqsKptjm27O6YCYqK3J_sbqNjv1JHyVcN2eG9Ej7wQph0=&uniplatform=NZKPT&language=CHS	Not RCTs
252	Zhu Jiebin, Xiao Yiming, Kong Xianhe, Tan Qinglin, Cai Yanmin.	Effect of Hepatic Artery Embolization Combined with Aidi Injection and Telbivudine in the Treatment of 50 Cases of Advanced Primary Liver Cancer.	Herald of Medicine.	2012;31(1)	http://qikan.cqvip.com/Qikan/Article/Detail?id=40521543	Not RCTs
253	Cai Yue.	Influence of Gleditsia sinensis Extract on microRNA Expression in Rats with Liver Cancer Based on the Method of Resolving Phlegm.	[Doctoral Dissertation]Hubei University of Chinese Medicine.	2015	https://kns.cnki.net/kcms2/article/abstract?v=KetWmXlLxlfa7OhnMxxxR1Rlgc3veVg7qIVHJWHjJuKY3FHz8NrwLd0O7zlxnp-DknX-jBCj31Yrte8u4TMTg1V0Why5FjDI5kUkdqb4eD4Ampsf5aCcuJOmaXw_otYdNvNkJrTPq7ektQOGTXzmc2eQLip2skOf9hwPiOmh7-vBrErwYANpRbV1XBs7_9qh4t3SkPqyozM=&uniplatform=NZKPT&language=CHS	Not RCTs
254	Zhan Lei, Cai Yue.	Effect of Gleditsia sinensis Extract on Tissue Morphology and miRNA of Rats with Liver Cancer.	Genomics and Applied Biology.	2018;37(8)	http://qikan.cqvip.com/Qikan/Article/Detail?id=675885493	Not RCTs
255	Guo Xiaoqiang, Huang Weiren, Cai Zhiming.	Telomerase Gene Mutation and Cancer Occurrence.	Chinese Science Bulletin.	2015;0(28)	http://qikan.cqvip.com/Qikan/Article/Detail?id=666375780	Not RCTs
256	Yu Dan, He Shengli, Shen Jie, Hu Huanan, Cai Yunyun, Cao Tieliu.	Clinical Observation of Ruyi Jinhuang Powder Combined with ICIs in the Treatment of Advanced Hepatocellular Carcinoma with Damp-Heat Syndrome of Liver and Gallbladder.	China Pharmacy.	2023;34(12)	https://kns.cnki.net/kcms2/article/abstract?v=KetWmXlLxld6RYr0EuB36VN6eBW0nltS1DbuCABSEw_kRs31QP6OIVL_1g6nG1n3JoTTO1OvZfceRQ9wT6qXMBEZpk9PQ2UubhV4Dj8feHpSeaSCcG4PwWjntrJpPLA07LzkdyrVBcX7GFOe8xujny_8zPnauVFE8DxE3MOgL_olYs_Z0gLnFLO7r7dSvqVrgnIKNGctAqs=&uniplatform=NZKPT&language=CHS	Ineligible intervention types
257	Chen Xiang, Qian Cheng, Cao Xuetao.	Research Hotspots and Development Trends of Immune Escape and Immunotherapy of Hepatocellular Carcinoma.	Chinese Journal of Cancer Biotherapy.	2017;24(1)	http://qikan.cqvip.com/Qikan/Article/Detail?id=671185571	Ineligible intervention types
258	Zhao Kai, Wang Chunmei, Cao Xuetao.	MicroRNA-10a Inhibits the Proliferation of Hepatocellular Carcinoma Cells by Targeting E2F3.	Chinese Journal of Cancer Biotherapy.	2014;21(4)	http://qikan.cqvip.com/Qikan/Article/Detail?id=662120504	Not RCTs
259	Cao Zhiyun, Du Jian, Chen Liwu, Liao Lianming, Chen Xuzheng.	Effect of Jiedu Xiaozheng Decoction and Fuzheng Yiliu Formula on VEGF in Peripheral Blood of Mice with Hepatocellular Carcinoma Xenograft.	Modern Oncology.	2009;17(02):201-3	https://kns.cnki.net/kcms2/article/abstract?v=KetWmXlLxlf1wlRhC_X8uY7Uuue0NiX0rz70bbK5KoiyIkqeanUx_UVA6-2CiEFOF438Y_EHCrhFy7vkQ6T3qejZSx1gkYrW3oPld6MR5rCxgRomCGkTgwJCZMTa-zhMPbV6nm6aqEiMotWrJTYpOySXYntqCBUmg7j7HMTdRdnyJa-v8A91P0zwvtlX0rWE&uniplatform=NZKPT&language=CHS	Not RCTs
260	Chen Xuzheng, Lin Wei, Zheng Liangpu, Guan Jianhua, Lin Jiumao, Cao Zhiyun.	Mechanism Study of Jiedu Xiaozheng Decoction Regulating the Expression of HIF-1 in Hepatocellular Carcinoma Cells to Inhibit Hepatocellular Carcinoma Angiogenesis.	Jiangxi Journal of Traditional Chinese Medicine.	2019;50(12)	https://kns.cnki.net/kcms2/article/abstract?v=KetWmXlLxlc29u8vx_ClLRGcyQX4b2p1I9yXtTqjOG_CKzHaD1EQ304ANLIBelpAJYazkUN95xPWljI6aQ8xjH9z0w-LaFi1sdLW9Up8lA2_Y3N6G-FnomdY9_05nMnOOqzX7BaBOgpt2aACktj2AZrFR362hxaSSaP6drSBZpsy1Pvgn1IT0vrxw3xxRleyh_ZKO9PZi3M=&uniplatform=NZKPT&language=CHS	Not RCTs
261	Shi Xing, Ge Qinghua, Cen Shan.	Research Progress of Anti-Hepatitis C Drugs - Drugs, Targets and Drug Resistance.	Chinese Medicinal Biotechnology.	2015;10(3)	http://qikan.cqvip.com/Qikan/Article/Detail?id=664917746	Not RCTs
262	Xu Qian, Zeng Bairong.	Discussion on the Molecular Mechanism of Salvia miltiorrhiza in Treating Liver Cancer by Network Pharmacology.	Clinical Research of Traditional Chinese Medicine.	2020;12(31)	http://qikan.cqvip.com/Qikan/Article/Detail?id=7103697325	Not RCTs
263	Zeng Baiyun.	Efficacy and Safety of Transarterial Chemoembolization (TACE) Combined with Sorafenib in the Treatment of Large Hepatocellular Carcinoma.	Healthy Way.	2018;0(9)	https://kns.cnki.net/kcms2/article/abstract?v=KetWmXlLxleSI55n3qBGl5iPE4gwKVW-GCB3Ux3uYuU9pXmvetWuROSAj9JKAO_O-EB-vdSWv-mkbwKRfY8c8lHPwSeg0k5eC4TTuA-W9S9Ehujd2VBE0dHl9f1_tdoXFGnL0Z_ABGyn_20lCsFoBJqRkZ2A8jJlB79Ck27wWyDAhyzBVymNglOcxire0cKBpjRHMCrDU68=&uniplatform=NZKPT&language=CHS	Ineligible intervention types
264	Zeng Fangling.	Study on the Efficacy and Safety of Sorafenib in the Treatment of Patients with Advanced Liver Cancer.	Guide of China Medicine.	2015;13(10)	http://qikan.cqvip.com/Qikan/Article/Detail?id=664519290	Ineligible intervention types
265	Zeng Han.	Clinical Study on Modified Chaishao Liujunzi Decoction Combined with Babao Dan Capsule in the Treatment of Advanced Liver Cancer of Liver Stagnation and Spleen Deficiency Type.	[Master's Thesis]Hunan University of Chinese Medicine.	2017	https://kns.cnki.net/kcms2/article/abstract?v=KetWmXlLxlduSY3PRONtlXZ7PDLmN5kRWLsgAhbl3l9mnQJg-U4m_X2t6VqUOckCIKbHv1pGrGE2VXnJJuhlhIvtguB9YHrDvNJTHdD8G1HBMA_8WhDH3pttr_y-KzsEweel5en83XfUlKYcMEmzKamoUvPkyfCx9iUrk2KtwEu8IZxlfGNNixJvxOIaqSftGvrWQ0QQFXo=&uniplatform=NZKPT&language=CHS	Ineligible intervention types
266	Xiang Nan, Fang Chihua, Fan Yingfang, Cai Wei, Wu Tianchong, Yang Wenzhe, et al.	Application of Three-Dimensional Visualization Technology Combined with 3D Laparoscopy in Hepatobiliary Surgery.	Chinese Journal of Digestive Surgery.	2014;13(4)	http://qikan.cqvip.com/Qikan/Article/Detail?id=49281239	Not RCTs
267	Zeng Puhua.	Evolution Law of Traditional Chinese Medicine Syndromes during the Peri-Interventional Period of Primary Liver Cancer and the Influence of Intervention on the Expression Levels of VEGF and bFGF.	[Doctoral Dissertation]Guangzhou University of Chinese Medicine.	2007	https://kns.cnki.net/kcms2/article/abstract?v=KetWmXlLxld9lUMe8cFM6Wpxi1YvmM2GmRtCiXjgeSZKuvOAh3dt9D58f-k1BmB61r5k0tmxu2HGndlDhIzHNo4UpR0xSJtOAhNorTuTdAxqWn0BRBzx-Pwm-mfORMjh4CjoD66jY05xlZqp32ni1nDq8Xskpld0k-OIr1glgJqMEN5eE-pfIqd1-siJaM8eyHeAaVdxa2E=&uniplatform=NZKPT&language=CHS	Ineligible intervention types
268	Zeng Puhua, Gao Wenhui, Pan Minqiu, Jiang Yilan, Cai Mei, Deng Xiangsheng, et al.	Clinical Study on Modified Yiqi Huayu Jiedu Formula Combined with Brucea javanica Oil Emulsion via Vascular Intervention in the Treatment of Middle and Advanced Primary Liver Cancer.	Liaoning Journal of Traditional Chinese Medicine.	2013;40(01):18-21	https://link.cnki.net/doi/10.13192/j.ljtcm.2013.01.24.zengph.070	Ineligible intervention types
269	Zeng Puhua, Pan Minqiu, Jiang Yilan, Cai Mei, Pan Bo, Chen Mengxi, et al.	Clinical Study on Modified Stasis-Resolving and Toxicity-Resolving Formula Combined with Brucea javanica Oil Emulsion via Vascular Intervention in the Treatment of Middle and Advanced Primary Liver Cancer.	Proceedings of 2012 Academic Annual Conference on Prevention and Treatment of Tumors by Traditional Chinese Medicine of China Association of Traditional Chinese Medicine, Xianyang, Shaanxi.	2012:156-163.	https://d.wanfangdata.com.cn/conference/ChZDb25mZXJlbmNlTmV3UzIwMjQwMTA5Egc3NzMyMDEwGghsbmp3cXppOA%3D%3D	Ineligible intervention types
270	Zeng Puhua, Pan Minqiu, Jiang Yilan, Gao Wenhui.	Thoughts and Countermeasures of Traditional Chinese Medicine in Antagonizing Primary Liver Cancer's Resistance to Sorafenib.	Standardized Treatment and Scientific Evaluation - The Fifth International Conference on Traditional Chinese Medicine and Integrated Traditional Chinese and Western Medicine Oncology and the Fourteenth National Conference on Integrated Traditional Chinese and Western Medicine Oncology.	2014: 6.	https://d.wanfangdata.com.cn/conference/8475975	Not RCTs
271	Jian Huiying, Gao Wenhui, Tan Xiaoning, Liu Zhuo, Zhang Zhen, Li Kexin, et al.	Effect of Gupi Xiaoji Yin on Pyroptosis of HepG2.2.15 Cells of Liver Cancer Based on Network Pharmacology and Molecular Docking Technology.	Chinese Journal of Experimental Traditional Medical Formulae.	2022;28(6)	https://link.cnki.net/doi/10.13422/j.cnki.syfjx.20220318	Not RCTs
272	Zeng Qingtao.	Study on the Invasion, Metastasis and Mechanism of Action of Shenqi Yiliu Formula on H22 Hepatoma-Bearing Mice.	[Master's Thesis]Gansu University of Chinese Medicine.	2018	https://kns.cnki.net/kcms2/article/abstract?v=KetWmXlLxldMHRP6Rgm0Vu3K7ouoWyoqJKdKLQaKgTsJMuI2sWHQivMYSCJdZox9skuuJYlsn9O05rPOP5zyRQCUZodxdwy8b0le2Ou2Sct4rhO0vkrC42z6PtGTv_8TVN5ITQm6_Xig4DuczQpoR8FlcP7qjwZ564gij3yshvbI3hKyeYZY7a0K0bL_Npwb8jVBDdPJVW0=&uniplatform=NZKPT&language=CHS	Not RCTs
273	Meng Qiong, Zhang Tao, Yu Wangyi, Lei Lei, Yin Sheng, Zeng Runqing.	Improvement of Rat Hepatic Artery Catheterization and in vitro Indwelling Model.	Journal of Hunan University of Chinese Medicine.	2007;27(4)	http://qikan.cqvip.com/Qikan/Article/Detail?id=25490211	Not RCTs
274	Huang Shengyuan, Zhang Yong, Zhang Shulin, Zeng Xiaomin.	Efficacy Study of Siteng Formula Combined with Modified Yinchenhao Decoction in the Treatment of Advanced Liver Cancer.	Journal of Medical Theory and Practice.	2023;36(21)	https://qikan.cqvip.com/Qikan/Article/Detail?id=7110797907	Ineligible intervention types
275	Fu Yi, Fang Zhengyu, Wang Liying, Li Zengxia, Yang Yong, Zha Xiliang.	PI3K Signaling Pathway Regulates the Proliferation of Hepatocellular Carcinoma Cells through Skp2 and p27.	Progress in Biochemistry and Biophysics.	2008;35(11)	http://qikan.cqvip.com/Qikan/Article/Detail?id=28883781	Not RCTs
276	Chang Xiaoyun.	Establishment of a Low-Expression Cell Line of GCF Gene in Hepatocellular Carcinoma HepG2 Cells and Its Radiation Effect.	[Master's Thesis]Hebei Medical University.	2013	https://kns.cnki.net/kcms2/article/abstract?v=KetWmXlLxle77sV7Gh8iTTIPVTPiinWSeOVKPTMaJmKrSrYNAtOAVku2DI7bX_QIGsw52ijNXUodg6La9ZjG8tdFPn37jT1j1QuqWJPHpCH8sLXWgcHx0kt_GiKOKo8ESVHqYTTLP3FXmr4FovAb2WZuJNySYJQX4MO9MpXf0bHbh1KsCTfH1zvcJ9lx7OSBqoLCsd1Fx0w=&uniplatform=NZKPT&language=CHS	Not RCTs
277	Chang Xinfeng.	Study on the Effect and Mechanism of Biejiajian Pill on H_(22) Tumor-Bearing Mice and Human Hepatoma Cell Bel-7402.	[Doctoral Dissertation]Hunan University of Chinese Medicine.	2014	https://kns.cnki.net/kcms2/article/abstract?v=KetWmXlLxlcXbaIQ0lJ3cwcxh4tkS4FFdlN8PBz8vx-m3ecVb76ANndtIeLm8bEB2ltF-wlEpzVmeD1MDDI2fTEGkX6iOZ3tlKUTPkSZsur5Fu5tl0LMJL6cCiYlK6dvack4nCnUApT3y05O9q-O8hk8EuFw54TPzsiOvQOiTJCfr0Ly84fKpzwaXjN4boxUSVT-oX0ziMw=&uniplatform=NZKPT&language=CHS	Not RCTs
278	Chao Liqin.	Research Progress on the Application of Zebrafish in Compound Prescriptions of Traditional Chinese Medicine.	Liaoning Journal of Traditional Chinese Medicine.	2020;47(9)	http://qikan.cqvip.com/Qikan/Article/Detail?id=7103353017	Not RCTs
279	Wang Shujun, Gao Chong, Chen Bao'an.	Research Progress on Tumor Cell Iron Metabolism and Its Regulation.	Chinese Journal of Cancer.	2010(4)	http://qikan.cqvip.com/Qikan/Article/Detail?id=33621452	Not RCTs
280	Chen Biyin, Li Yijing, Chen Zhangshu.	Clinical Observation of 34 Cases of Sorafenib-Related Diarrhea Treated by Shenling Baizhu Powder Combined with Modified Chaihu Shugan Powder.	Fujian Journal of Traditional Chinese Medicine.	2017;48(06):57-8	https://link.cnki.net/doi/10.13260/j.cnki.jfjtcm.011535	Not RCTs
281	Mu Rong, Yan Xiangyang, Zhang Lianying, Feng Jie, Cui Yali, Chen Chao.	Targeted Therapy of Rat Transplanted Hepatocellular Carcinoma with Doxorubicin-Loaded Magnetic Chitosan Microspheres.	Journal of Northwest University (Natural Science Edition).	2007;37(5)	https://kns.cnki.net/kcms2/article/abstract?v=KetWmXlLxlfVnKrRbOfIwiNsr5_lLaMAxTBFJwcorZfouhVNT1XUU934_hznU5LBYZ2cKV3OATB4saGPFAaWv4OCvcXQmMkKwHXPuXeNhFqhbdwRtAshUOEaPIixvulmKt4t3i3n6c4N1LD66I6NDLQa5tuuI_5cSj93m9ZAvGLCheWLxKXIm02tZj1jURRt&uniplatform=NZKPT&language=CHS	Not RCTs
282	Han Li, Liu Yu, Chu Huiyuan, Chen Che.	Research Progress of MicroRNA in Early Diagnosis, Prognostic Monitoring and Treatment of Hepatocellular Carcinoma.	Journal of Clinical Laboratory.	2015;33(6)	http://qikan.cqvip.com/Qikan/Article/Detail?id=665680025	Not RCTs
283	Zhao Yanyu, Li Kaixin, Liu Fang, Chen Che.	Molecular Mechanism of MicroRNA Regulating Sorafenib Resistance in Hepatocellular Carcinoma.	Chinese Pharmacological Bulletin.	2023;39(7)	https://qikan.cqvip.com/Qikan/Article/Detail?id=7109975115	Not RCTs
284	Chen Cheng, Wang Junjie, Wu Yakun.	Clinical Application Progress of High-Intensity Focused Ultrasound in Advanced Hepatocellular Carcinoma.	Journal of Hepatopancreatobiliary Surgery.	2021;33(12):765-8,75	https://d.wanfangdata.com.cn/periodical/ChlQZXJpb2RpY2FsQ0hJTmV3UzIwMjIwNzE5EhBnZHl3a3p6MjAyMTEyMDE1Ggg4aDF2MTFodg%3D%3D	Not RCTs
285	Chen Feiyu.	Study on the Inhibitory Effect and Mechanism of Betulinic Acid, an Active Ingredient of Fuzheng Huayu Jiedu Formula, on Hepatocellular Carcinoma Cells.	[Master's Thesis]Beijing University of Chinese Medicine.	2016	https://kns.cnki.net/kcms2/article/abstract?v=KetWmXlLxldFOhTfZjdkmK3cj2-9Kuq4gW6MbQqEYLqw5Zg-kf0eVdcZ5TifnFgxwg_oHzgBkB2k5mcDbknlAJV7ws1UXVJ5YuoH1CVTueDEkSFDsy6hqc1LLD-hcMoLiO9DuxMqLWARttJVnPOTuacaqLrxm2gfJT0r6iYjva9CYrs5QHsvxMNxWuFIbEIkbsni6gh3Pb8=&uniplatform=NZKPT&language=CHS	Not RCTs
286	Chen Fengsheng.	Experimental Study on the Inhibitory Effect of Sorafenib Combined with Cisplatin on Human Hepatocellular Carcinoma.	[Master's Thesis]Southern Medical University.	2008	https://kns.cnki.net/kcms2/article/abstract?v=KetWmXlLxld_l050hXbfxJ28rdMhtSwZ1t8ZOVRbWbedaeNN2mri25f7dMneA585lVX1IolS5zX6GfCTLZOpX-k1aWJHh5VmodygrpW7jY14yNxmndaBkBkO8QBN704-B5_JFUh-EpiNmzQwQ5WsO4MzvPsSkX3Xd7dinC2ggFM3nWrwBZIr3915b_Rpljtn&uniplatform=NZKPT&language=CHS	Not RCTs
287	Chen Fengsheng, Cui Yanzhi, Luo Rongcheng, Li Aimin, Wu Jing, Zhang Hua.	Study on the Effect of Different Combination Regimens of Sorafenib and Cisplatin on Hepatocellular Carcinoma HepG2 Cells.	Journal of Practical Medicine.	2008;24(7):1096-8	https://d.wanfangdata.com.cn/periodical/ChlQZXJpb2RpY2FsQ0hJTmV3UzIwMjIwNzE5Eg9zeXl4enoyMDA4MDcwMDYaCDhoMXYxMWh2	Not RCTs
288	Chen Weihai, Xu Xiaoyu, Hu Yiyong, Wang Shumei, Chen Gang.	Study on the Inhibitory Effect and Mechanism of Sodium Ferulate on the Growth of H22 Hepatocellular Carcinoma in Mice.	Journal of Beijing University of Chinese Medicine.	2006;29(10)	https://kns.cnki.net/kcms2/article/abstract?v=KetWmXlLxlf-UM2itXo6NxmIOAFWIRbw5jUdUgHTVjuE-NkRXsr1lOBd8Ws_orun2GZ8NZwLhmgGAK5hBuUWc0_-Qk_TP_BfwkdNhM35bnFshIHPHgL7-LfnRqxalrLd7gz5U16ImNWkhUFtCijDPOtm3II86qI_0Af8nZ0SFXrTJXFmrxDLhz036j5GIydY&uniplatform=NZKPT&language=CHS	Not RCTs
289	Tian Mengyuan, Zhang Ming, Zhao Zhe, Jin Yuqiu, Chen Guangshun.	Research Progress on the Antifibrotic Effect of Traditional Chinese Medicine Based on Autophagy.	Chinese Journal of Experimental Traditional Medical Formulae.	2023;29(21)	https://qikan.cqvip.com/Qikan/Article/Detail?id=7110765077	Not RCTs
290	Chen Yinghua, Cai Changjie, Lu Minqiang, Guo Zhongmin, Chen Guihua.	Experimental Study on the Effect of Rapamycin on Recurrence after Liver Transplantation for Hepatocellular Carcinoma.	Journal of Sun Yat-sen University (Medical Sciences).	2008;29(3)	https://kns.cnki.net/kcms2/article/abstract?v=KetWmXlLxldQRGJ0Npr6oMGZ3yxWNOf8PuRO7L_nbUVz6PzepUYmu_mYSBjRXJ-iK6UufeV6-yrWEvaUe65mRnJFtHuuhNYlDtW1WNoROYnvLqvNs5jASOSxogaXszSFlHwhQbs84tY6P03AbRkNo-VPzwMIX-MKCO9SSvwroRcXEVKdUB7aHMWtZRAWEYHf&uniplatform=NZKPT&language=CHS	Not RCTs
291	He Jiwen, Li Hua, Jiang Nan, Tai Yan, Zhang Qi, Yang Yang, et al.	Solid-Phase Synthesis and in vitro Activity Study of Tumor-Targeting Cell-Penetrating Peptides.	Journal of Southern Medical University.	2011;31(2)	http://qikan.cqvip.com/Qikan/Article/Detail?id=36794406	Not RCTs
292	Jiang Nan, Li Hua, Zhang Jian, Wang Genshu, Zhang Junfeng, Yi Shuhong, et al.	In vitro Induction of Specific Anti-Hepatocellular Carcinoma Immune Response by Dendritic Cells Transfected with Mouse Telomerase Protein Subunit.	Chinese Journal of Experimental Surgery.	2009(10)	http://qikan.cqvip.com/Qikan/Article/Detail?id=31705530	Not RCTs
293	Wu Yuqiang, Zhang Qi, Chen Wei, Liu Wei, Tai Yan, Chen Guihua.	Inhibitory Effect of 5/35 Chimeric Oncolytic Adenovirus SG635 on Hepatocellular Carcinoma Cells.	Chinese Journal of Cancer Biotherapy.	2011;18(4)	https://kns.cnki.net/kcms2/article/abstract?v=KetWmXlLxlf0HLRnUlLS8pzdby9tRlbgaSEYHVED0bCLpDQ258mbe7ggHssZxYt-8Pg9ZMxanXppl7SehONvUo0beOCGdsYCnxTw5OCotcb3YRXwIeNj1H1tp0Sv-UiiCK_YkupPRRkOiXIA5g7C71W6Pw4sxEm7qxOL-FnB-QBXOs8FABY63DKuTXPROV5X&uniplatform=NZKPT&language=CHS	Not RCTs
294	Song Huijuan, Huang Zonghai, Su Guoqiang, Chen Haijin.	Targeted Killing Effect of Adenovirus-Driven KDR Promoter-Mediated CD/TK Fusion Gene System on Hepatocellular Carcinoma Cells.	Chinese Journal of General Surgery.	2007;22(9)	http://qikan.cqvip.com/Qikan/Article/Detail?id=25603407	Not RCTs
295	Song Qian, Jiang Bin, Chen Hongying.	Effect of Lenvatinib Combined with Oxaliplatin and Tegafur, Gimeracil and Oteracil Potassium Chemotherapy on Serum Tumor Markers in Elderly Patients with Advanced Liver Cancer.	Journal of Clinical Rational Drug Use.	2023;16(28)	https://qikan.cqvip.com/Qikan/Article/Detail?id=7110754357	Ineligible intervention types
296	Deng Qingfang, Zhou Xin, Chen Huaguo.	Research Progress on the Anti-Liver Injury Effect and Mechanism of Polysaccharides.	China Journal of Chinese Materia Medica.	2016;41(16)	http://qikan.cqvip.com/Qikan/Article/Detail?id=669698901	Not RCTs
297	Ma Qing, Jia Ru, Zhang Chunyan, Jin Xin, Zuo Xianghua, Lin Ping, et al.	Detection and Application of Circulating Tumor Cells in Peripheral Blood of Patients with Hepatocellular Carcinoma.	Shandong Medical Journal.	2016;56(19)	https://kns.cnki.net/kcms2/article/abstract?v=KetWmXlLxlc9-JUT6fn2c49fhfEj03Y4E_KxLQ_3MLTjDaQKf_v_DKw665s871GQTixTuA_uqweyBRLXYboGt6cb7lDyw4bQ80rmWGOZJLFeQMVCOeOBdXkEv6idRkSqeGC5YBdzWwIs4Oyj3adb7V3jE9EjlPGIvmrQ6o8Rn8ipsHKRlmwS85YelvZArxxR&uniplatform=NZKPT&language=CHS	Not RCTs
298	Chen Jianzhu.	Effect of High-Quality Nursing on the Life and Sleep Quality of Patients with Adverse Reactions to Molecular Targeted Drugs in the Treatment of Primary Liver Cancer.	World Journal of Sleep Medicine.	2021;8(3)	https://kns.cnki.net/kcms2/article/abstract?v=KetWmXlLxlfKLdAmPKPAr681ukfxjd3IRE9j4Q4tOiZMDa9HUogGTh4htfIBPnwX4CSzjjn9MpDNXLdFv_UCEcjsyfFPhbdTSOTba9_Y5nogjOQDjYpOYtG_QruDjOVooiTtSb9IfcNQjuIgaHTFQy3zHRBl1poPMjfb7RlZ6LJ5uz9OhYlQXwtFTSEI7ez1&uniplatform=NZKPT&language=CHS	Not RCTs
299	Chen Jing.	Prospective Cohort Study on the Treatment of Advanced Primary Liver Cancer with Large Prescriptions and Strong Drugs.	[Doctoral Dissertation]Chengdu University of Traditional Chinese Medicine.	2017	https://kns.cnki.net/kcms2/article/abstract?v=KetWmXlLxldggnHsrEb3mVTo_hVQtpJOxB0JQ00aQtKTuT6Xc-hZv9j7YRcBvARxcMPv5AlxEaPJHFsy7tERw9DR0IXMxR4I2HTj9mzBXfeagqhDHUu5YnVxPgBkEWUjs4Pg5PK-RAjKPTF85pCqKhrQccmfIFK6-sZ3YOYcg_2UWP0DOLPx7B1hVNTsnDlJb5oKkdAhsVA=&uniplatform=NZKPT&language=CHS	Not RCTs
300	Chen Jing.	Efficacy of Sorafenib in the Treatment of Recurrence after Liver Transplantation for Hepatocellular Carcinoma.	China Practical Medicine.	2017;12(8)	https://kns.cnki.net/kcms2/article/abstract?v=KetWmXlLxldN65iQQYuqWVaYngKjshHQrzWIEg97HnzaGw0DGI5QZKj75xo82ekFyvF1T3U-8DsgbvwrbMn0L8kSNzygvh7OOUwYWFS57gXoy5W514EifG_gMNi1z2YXhyCpHs_n3haVWbAkEfaFWdONwljpq8wKlxkPECGFh_eI0va7pbxo9zMfLpTnNBuq&uniplatform=NZKPT&language=CHS	Ineligible intervention types
301	Lu Yuzhen, Tan Xiangyun, Zheng Guohua, Qiu Zhenpeng, Chen Liang.	Research Progress on the Autophagy Mechanism of Hepatocellular Carcinoma Progression and the Regulation of Active Components of Traditional Chinese Medicine.	Pharmacology and Clinics of Chinese Materia Medica.	2023;39(6)	https://qikan.cqvip.com/Qikan/Article/Detail?id=7110219540	Not RCTs
302	Sun Huichuan, Tang Zhaoyou, Wang Lu, Li Xiaoming, Niu Qi, Xia Jinglin, et al.	Hepatocellular Carcinoma-Induced Angiogenesis and Its Intervention Therapy.	Chinese Journal of General Surgery.	2001;16(4)	https://kns.cnki.net/kcms2/article/abstract?v=KetWmXlLxlfMHsUlfbH8Q9U11kOJUlup9JflvUZcXjWe9B1SatWbVecMFP49RJXUVtV04gNlmXwcXx6C6oWD7WnzIQriW2YygELE_J7Iam2nYmxYDrRrHLVjijYh-_uSOgL9XFAU13QXkDvbjrehk9b5XGt9cUHjtwX8UR5MEPCxcqZOPP1ygZV0Vmk8HY8z&uniplatform=NZKPT&language=CHS	Not RCTs
303	Xue Qin, Fang Wenyan, Lu Qiu, Chen Jun.	Clinical Discussion on Wumei Pill in Treating Lenvatinib Drug-Related Diarrhea.	Journal of Tianjin University of Traditional Chinese Medicine.	2023;42(6)	https://qikan.cqvip.com/Qikan/Article/Detail?id=7111089444	Not RCTs
304	Chen Licheng.	Effect of Dexmedetomidine on Propofol Target-Controlled Infusion during Argon-Helium Cryoablation for Hepatocellular Carcinoma.	Journal of Chinese Community Doctors (Medical Professional).	2012;14(4)	https://kns.cnki.net/kcms2/article/abstract?v=KetWmXlLxlc7KaXTxrqYV5febcjHku5-KZhNHvVLAUxWQN5Aw0B5PCCGeuYo0RCVUD4Sr1HlFXFeqjliUUe8mdHYb5zX7SRgNJa-x3ts5u1oZGJ8yGlpW-hkDUeSf2L_1DhgOTYAKkvJn2xD6J61NYqFVHaNcWXq5uKtb0LgjjFmqW83GisgqzDr3GmpO2Ob&uniplatform=NZKPT&language=CHS	Not RCTs
305	Chen Liwu, Zhao Hongjia, Jiang Min, Cao Zhiyun, Liao Lianming, Du Jian.	Clinical Study on Inhibition of Peripheral Blood Endothelial Progenitor Cells in Patients with Primary Hepatocellular Carcinoma by Compound Traditional Chinese Medicine.	Journal of Fujian College of Traditional Chinese Medicine.	2009;19(4):6-8	https://d.wanfangdata.com.cn/periodical/ChlQZXJpb2RpY2FsQ0hJTmV3UzIwMjIwNzE5EhFmanp5eHl4YjIwMDkwNDAwMhoIOGgxdjExaHY%3D	Ineligible intervention types
306	Gao Xinyu, Hu Juan, Chen Liwu.	Research Progress on the Application of Tonifying Qi and Nourishing Deficiency Traditional Chinese Medicine in Primary Liver Cancer.	World Journal of Traditional Chinese Medicine.	2023;18(15)	https://qikan.cqvip.com/Qikan/Article/Detail?id=7110293432	Not RCTs
307	Zhang Xinbao, Xie Jiangong, Yu Yongzhong, Wang Xiangri, Xu Yujia, Zhang Heping, et al.	Clinical Study on Arsenic Trioxide Transcatheter Arterial Chemoembolization in the Treatment of Primary Liver Cancer.	Contemporary Medicine.	2010;16(34)	https://kns.cnki.net/kcms2/article/abstract?v=KetWmXlLxlcS3vd06LvjYo15B8xc6xx0Va7A_n4lxr6KjvtbCi0hRpIdX64EUyCH6UvqUjWftdRDdJjdQw4OUzuaZ8bM4wAOjd4omq1PgMMnneyphAaXGTfGBF4Zehs-K-n4hDhUJd_XLelegD04WgWQvZPU2lJ61m6VHVMgM8U5sEshIF_6CIH5jZZeqjA9&uniplatform=NZKPT&language=CHS	Not RCTs
308	Chen Lin.	Study on the Efficacy and Mechanism of Sorafenib Combined with Coix Seed Oil in the Treatment of Hepatocellular Carcinoma.	[Doctoral Dissertation]Lanzhou University.	2018	https://kns.cnki.net/kcms2/article/abstract?v=KetWmXlLxlfukqsfD5Ge0wvlTwWXd3az_3E72-J81XtLMadkzJn3IhfB_McoMI2dz9RQd7h-btwb7-lJ_6_iU3y4tDT7RAY7NB8t9kIzmP7isXhuPhk8ZQtRXhiHvQy9NHWd29wbvRFiJsN0pP6MI4Qrnfv-QFyQ1k7uti3VWIpkblKOqUt7yVDRVgwIcauU__IST2dwYLI=&uniplatform=NZKPT&language=CHS	Not RCTs
309	Chen Long, Hou Benxin, Zhang Xiangjie, Huang Ping.	Long-Term Efficacy and Prognostic Factors of 70 Li Nationality Patients with Primary Liver Cancer in Sanya, Hainan Province.	World Chinese Journal of Digestology.	2016;24(20):3188-94	https://d.wanfangdata.com.cn/periodical/ChlQZXJpb2RpY2FsQ0hJTmV3UzIwMjIwNzE5Eg9ocnhoenoyMDE2MjAwMTYaCDhoMXYxMWh2	Ineligible intervention types
310	Chen Long, Liu Yujie, Tian Suqing, Wang Cuiying, He Donglei.	Observation on the Efficacy of Lenvatinib Combined with Local Therapy in the Treatment of Hepatocellular Carcinoma with Positive PD-L1 Gene Portal Vein Tumor Thrombus Cheng's Classification Type I-III.	Cancer Research on Prevention and Treatment.	2022;49(1):53-7	https://d.wanfangdata.com.cn/periodical/ChlQZXJpb2RpY2FsQ0hJTmV3UzIwMjIwNzE5Eg96bGZ6eWoyMDIyMDEwMDkaCDhoMXYxMWh2	Not RCTs
311	Cao Rurou, Zhou Jian, Wang Qimei, Zhang Qian, Wang Rongrong, Chen Mao.	Effect of Curcumadiol on the Proliferation of HHSEC in the Microenvironment of Hepatocellular Carcinoma HepG2 Cells through VEGF/VEGFR2 Signaling Pathway.	Journal of Hunan University of Chinese Medicine.	2021;41(12)	https://kns.cnki.net/kcms2/article/abstract?v=KetWmXlLxle9uYHhoV4F2w06rQMOyF_SLjwlvrMOrn5VeqCwD29AxqXMIGQv5aH6xgDPzkEvZFqXezDcyYwXrMTISm7Sp_3eO_Jc9l94Oo9QESrFaOlPLKVHxY4_h_dVi2HPaLAnG6Qp516RmhUNUaSnm8s9qkgTgYP4JG7UvJVaKPyH8uvfmasEmmV0BL5d&uniplatform=NZKPT&language=CHS	Not RCTs
312	Shen Jia, Li Weiliang, Xu Youqi, Chen Meiyun.	Examples of the Application of Aconiti Lateralis Radix Praeparata in the Treatment of Malignant Tumors.	Practical Journal of Traditional Chinese Internal Medicine.	2015;0(3)	http://qikan.cqvip.com/Qikan/Article/Detail?id=664621911	Not RCTs
313	Chen Meng.	Comparative Study of Sorafenib Combined with Local Therapy in Patients with Hepatocellular Carcinoma Complicated with Portal Vein Tumor Thrombus.	[Master's Thesis]Shantou University.	2020	https://d.wanfangdata.com.cn/thesis/ChhUaGVzaXNOZXdTMjAyNDA5MjAxNTE3MjUSCUQwMjA4MzQ4MhoIOTk5Y3pqNjM%3D	Ineligible intervention types
314	Fu Yizhen, Chen Minshan.	Progress in the Treatment of Primary Liver Cancer in 2019.	Electronic Journal of Comprehensive Oncology Therapy.	2020;6(2)	http://qikan.cqvip.com/Qikan/Article/Detail?id=7101471684	Not RCTs
315	Hu Dandan, Chen Minshan.	Annual Review of Liver Cancer Treatment Progress in 2020.	Electronic Journal of Comprehensive Oncology Therapy.	2021;7(1)	http://qikan.cqvip.com/Qikan/Article/Detail?id=7103822101	Not RCTs
316	Shi Ming, He Minke, Chen Minshan.	Current Status and Prospects of Hepatic Arterial Infusion Chemotherapy.	Journal of Surgery Concepts & Practice.	2020;0(1)	http://qikan.cqvip.com/Qikan/Article/Detail?id=00002FUK516O7JP0MPDO8JP1MDR	Ineligible intervention types
317	Chen Ming, Ding En.	Clinical Effect and Impact on Immune Function of Apatinib Combined with Transcatheter Arterial Chemoembolization in the Treatment of Primary Liver Cancer.	China Medicine.	2022;17(6):871-5	https://d.wanfangdata.com.cn/periodical/ChlQZXJpb2RpY2FsQ0hJTmV3UzIwMjIwNzE5EhN6aG9uZ2d1b3l5MjAyMjA2MDE3Ggg4aDF2MTFodg%3D%3D	Ineligible intervention types
318	Chen Pan.	Clinical Effect of Anterior Approach Hepatic Round-Lifting Method Combined with Transverse Hepatic Resection of Glisson's Pedicle in the Treatment of Huge Hepatocellular Carcinoma in the Right Lobe of the Liver.	Practical Clinical Medicine.	2022;23(4):52-4,120	https://d.wanfangdata.com.cn/periodical/ChlQZXJpb2RpY2FsQ0hJTmV3UzIwMjIwNzE5Eg9zeWxjeXgyMDIyMDQwMTUaCDhoMXYxMWh2	Not RCTs
319	Li Yatong, Zhao Zhonghua, Zhang Runnan, Chen Qiangpu.	Research Progress on the Effect of Intestinal Flora on the Therapeutic Effect of Hepatocellular Carcinoma.	Shandong Medical Journal.	2023;63(35)	https://qikan.cqvip.com/Qikan/Article/Detail?id=7111111845	Not RCTs
320	Kang Juan, Liu Yao, Wu Xiaoling, Wang Zhigang, Xu Chuanshan, Li Pan, et al.	Preparation and Properties of Docetaxel-Loaded Lipid Microbubble Ultrasound Contrast Agent.	Chinese Journal of Ultrasonography.	2008;17(8)	http://qikan.cqvip.com/Qikan/Article/Detail?id=28150276	Not RCTs
321	Chen Tao, Fu Yaling, Gong Zipeng, Deng Lirong, Hu Yueqin.	Study on the Mechanism of Inhibiting Angiogenesis in Mouse Hepatocellular Carcinoma by the Combination of Effective Components of Traditional Chinese Medicine and Cisplatin.	Chinese Journal of Experimental Traditional Medical Formulae.	2010;16(05):157-60	https://kns.cnki.net/kcms2/article/abstract?v=KetWmXlLxleY53neeLzOl--t-q9CG5oY7OSvI-8Oef8A3heN1av1p0slLwBPJdtb9t_AlQPKwuEDcpNAURWV6iYZ7IYUf9MLzpAUcfe9dKGPJWPkWbmZKTWEmE7usBHoCdEUScCinAQrShdpX7caZ-Xs_Jqe-epSHGmxO8t_pcLRBtpBXgx0eu8wL3TrgjLS&uniplatform=NZKPT&language=CHS	Not RCTs
322	Kuai Qingye, Cheng Ye, Zhang Yan, Fu Jingyun, Pan Yu, Chen Tao.	Research Progress on the Anti-Digestive Tract Malignant Tumor Effect and Mechanism of Huachansu.	Chinese Journal of Experimental Traditional Medical Formulae.	2023;29(5)	https://qikan.cqvip.com/Qikan/Article/Detail?id=7109107754	Not RCTs
323	Ma Xiaofei, Wang Xicheng, Chen Jie, Li Wenxin, Chen Tao.	Network Pharmacological Analysis and Potential Mechanism Study of Licorice in the Treatment of Hepatocellular Carcinoma.	Lingnan Modern Clinics in Surgery.	2020;20(6)	http://qikan.cqvip.com/Qikan/Article/Detail?id=7103768840	Not RCTs
324	Zhang Lijin, Luo Mengjun, Chen Tao.	The Role of CCL20 and Its Receptor CCR6 in Hepatocellular Carcinoma.	Chemistry of Life.	2021;41(4)	http://qikan.cqvip.com/Qikan/Article/Detail?id=7104770619	Not RCTs
325	Sun Yuanmei, Zeng Zhirui, Wang Jingya, Peng Mingbing, Lei Shan, Yang Yushi, et al.	Effect of Sinapine Thiocyanate on Enhancing the Sensitivity of HepG2 Cells to Gemcitabine.	Chinese Traditional Patent Medicine.	2021;43(4)	https://kns.cnki.net/kcms2/article/abstract?v=KetWmXlLxletAaUIR57CnTk8VLCBHQ8Kr03zupsBSTZsbjbzqrplrwvo-8xvSR-bFGziXs7z2EzQ0UNHJBofDs6RLssK2WH8aloLNpm8WR5tpVLziTu-cZNCOhx7mbneeJDs4pGBS4GMoPDH6qawcj9-DeVclFb1rgIruJhubbecMZmt9VbYpSWhkyYpH0VL&uniplatform=NZKPT&language=CHS	Not RCTs
326	Yang Shuo, Zhou Zhiping, Zhang Yunhui, Shi Ming, Li Fengyi, Chen Weiwei.	Study on the Changes of Serum VEGFR-2 and AFP Levels in Patients with HBV-Related Hepatocellular Carcinoma during Sorafenib Treatment.	Journal of Difficult and Complicated Cases.	2015;14(9)	http://qikan.cqvip.com/Qikan/Article/Detail?id=665941507	Ineligible intervention types
327	Lu Xingmei, Guo Yan, Yu Yue, Li Hailong, Li Zhicheng, Wang Hongwei, et al.	Effect of Baicalin on the Expression of PI3K, AKT and mTOR in Tumor Tissues of H22 Tumor-Bearing Mice.	Journal of Lanzhou University (Medical Edition).	2020;46(5)	https://kns.cnki.net/kcms2/article/abstract?v=KetWmXlLxldx3AuY7LLb9TOhDVDOjYpJMLQddVULK8oaadA4xCuACgytidh3SsWQTt3Ra4UpQx4CnBQt4w-LRVL0kjk3smshrzZgZuXvYT-PuKsTIRps1oMspMnmzPGPdif5-rN0Xz_JkX-EatxxGpio4A3vDNrMDn3FvZo-0aq5rMDjRKrqWJd-NBXbXWjT&uniplatform=NZKPT&language=CHS	Not RCTs
328	Peng Jing, Chen Xi.	Inhibitory Effect of Epigallocatechin Gallate on Tumor Growth in H_(22) Hepatocellular Carcinoma Tumor-Bearing Mice.	Chinese Traditional Patent Medicine.	2021;43(4)	https://kns.cnki.net/kcms2/article/abstract?v=KetWmXlLxldzBf95bzZuQUu2I4kp8S8tFYWPRjrUiW7a92emS5qxQVFUh_YTjuRkDYTt1Z6e9Ya0xoF0sk8gRhkG6YurFc3nBLgrmEaar6g4DUQ7N9f0boZiWbxL_TYIBq20Wc-qQv3u2rwHqzpzXxw5Qnl7HCviR6uhBiW7533-4E1Rz8ptEOI79n1jfQ6c&uniplatform=NZKPT&language=CHS	Not RCTs
329	Jin Lingxiao, Zhou Qian, Chen Xia.	Clinical Observation of Lishi Quzhi Drink Combined with Acupoint Catgut Embedding and Western Medicine in the Treatment of Non-Alcoholic Fatty Liver Disease.	Chinese Journal of Traditional Chinese Medicine Science and Technology.	2020;27(5)	http://qikan.cqvip.com/Qikan/Article/Detail?id=7102780938	Ineligible intervention types
330	Zou Peng, Yang Xiaoli, Chen Xian.	Effect of Bleomycin on DNA Damage and H2AX Interaction Proteins in Hepatocellular Carcinoma Cells.	Journal of Fudan University (Natural Science Edition).	2011;50(2)	http://qikan.cqvip.com/Qikan/Article/Detail?id=37756879	Not RCTs
331	Lu Yunsong, Kou Yubin, Jiang Weiting, Geng Chunhua, Zhu Yongqi, Chen Xiaoping.	Huachansu Down-Regulates Phosphorylated Phosphatase and Tensin Homolog Deleted on Chromosome 10 to Regulate Protein Kinase B/Mammalian Target of Rapamycin Pathway and Inhibit Proliferation of Breast Cancer Cells.	Chinese Journal of Experimental Surgery.	2019;36(2)	http://qikan.cqvip.com/Qikan/Article/Detail?id=6100286532	Not RCTs
332	Zheng Xia, Chen Xiaofeng.	Research Progress on Systemic Treatment of Hepatocellular Carcinoma.	Electronic Journal of Comprehensive Oncology Therapy.	2018;4(3)	http://qikan.cqvip.com/Qikan/Article/Detail?id=676469501	Not RCTs
333	Kuang Yuhui, Xu Fangbiao, Chen Xiaoqi, Dai Lulu, Xie Kang, Chen Xinju.	Study on the Anti-Hepatocellular Carcinoma Mechanism of Smilax china L. Based on Computer Virtual Screening.	Journal of Traditional Chinese Medicine.	2021;36(8)	http://qikan.cqvip.com/Qikan/Article/Detail?id=7105245901	Not RCTs
334	Wang Xinting, Chen Xiaoqi, Zhang Chuanlei, Chen Xinju.	Analysis of the Efficacy and Safety of Anlotinib in the Treatment of Advanced Hepatocellular Carcinoma.	Research and Practice of Health Care Medicine.	2021;18(6)	http://qikan.cqvip.com/Qikan/Article/Detail?id=7106701587	Ineligible intervention types
335	Xue Dan, Chen Xiaoqi, Zhang Chuanlei, Wang Xinting, Kuang Yuhui, Chen Xinju.	Clinical Efficacy Evaluation of CT-Guided Radioactive ^(125)I Seed Implantation in the Treatment of Small Hepatocellular Carcinoma in Special Sites.	Journal of Clinical Radiology.	2021;40(9)	http://qikan.cqvip.com/Qikan/Article/Detail?id=7105852908	Ineligible intervention types
336	Chen Xinchao.	Observation on the Clinical Application Efficacy of Targeted Drugs in the Treatment of Advanced Hepatocellular Carcinoma.	Chinese Rural Health.	2021;13(16)	https://kns.cnki.net/kcms2/article/abstract?v=KetWmXlLxldkFdX7ghmsjkd7mIg6F0Dsja-WsjTr8HZd26-oppPpt3mZR5hgxsU2gxuNNJHrPtk023OcvYRYeMgWEEBWuwSmEmYi_5y02NoBrwvEiVoLIhcHG9VzTzOtT9drq2fXu8KUO411NIqj7JcN2beG23I2HCsfO8Y0z-7Q7NFMBueYZAOrJNtMwbr1IoZnoGDD-6Y=&uniplatform=NZKPT&language=CHS	Ineligible intervention types
337	Chen Yadong.	Clinical Observation of Fuhe Beihua Formula Combined with TACE in the Treatment of Primary Hepatocellular Carcinoma of Liver Depression and Spleen Deficiency Type.	[Master's Thesis]Guangxi University of Chinese Medicine.	2019	https://kns.cnki.net/kcms2/article/abstract?v=KetWmXlLxlcRI2O-JuI8AtgROlZ5w2FrQQ5dsQq2wXI2bMxOSY32t-J06_9w1p1hVhV6BUElyd4VfnzF0dHUvzgVf3xY472eg3A22BKVKIPF39Gfr8P72ZEYa-90U6TK2ttHlIEBJHkw6UcIL8ZlD8aKwmv5YFO1iVISUiE_ophoLKL1ttC9LFGxxLf0QVNJeDDRDb4MaMo=&uniplatform=NZKPT&language=CHS	Ineligible intervention types
338	Pang Jun, Hao Guangyuan, Chen Yan.	Clinical Observation of SBRT Combined with TACE in the Treatment of Massive Hepatocellular Carcinoma.	Chinese Journal of Cancer Prevention and Treatment.	2020;27(8)	http://qikan.cqvip.com/Qikan/Article/Detail?id=7101912325	Ineligible intervention types
339	Lin Siqi, Zhang Zexin, Xia Ruiqi, Liu Zifeng, Chen Linjing, Chen Xujing, et al.	Bioinformatics Analysis Model of Three miRNAs for Prognosis Prediction of Hepatocellular Carcinoma.	Medical Information.	2022;35(3)	http://qikan.cqvip.com/Qikan/Article/Detail?id=7106666900	Not RCTs
340	Chen Yi.	Study on the Treatment of Rabbit Transplanted VX2 Liver Tumor by Intratumoral Injection of Compound Traditional Chinese Medicine Aidi Injection.	[Master's Thesis]Chongqing Medical University.	2007	https://kns.cnki.net/kcms2/article/abstract?v=KetWmXlLxldLkR15wa33BGjw2AasAsGuS4HIpYcM3nVWjyo5Gb2ZNGGJtjmDqOapdVG62eQ5muOEm_dRBXuMh2lc0RmdTvTxBJM0SfaOYKgj8L6xtUMsXi_I9-4C4TjauCW5aooPWDSpvydbDy7lvB-vvZQd6MSW3cOpWm8veVJZm7xSlZ7TswllBMTdbOMV&uniplatform=NZKPT&language=CHS	Not RCTs
341	Chen Yi, Wang Dingling, He Chongyang.	Effect of Intratumoral Injection of Aidi Injection on VEGF Expression in Rabbit Transplanted VX2 Liver Tumor.	Journal of Medical Imaging.	2014;24(5)	https://kns.cnki.net/kcms2/article/abstract?v=KetWmXlLxldNo1ss-9EZft2weS_Nslk6abEgb2rAVZIh3QKZN9jG0u5e6GrrB6O3kEiCoe5Z_fR4VErq-x2OxKHcBijajPz0-qtdo1O-uG3V0qOaF6pyaQpMdRxqs6FjEuEK7dnDEf8GcyWzHpAfh60aqF7OuL1E8BJ_RH7FhU2w5-hdcA8p8MSenOJq_UpG&uniplatform=NZKPT&language=CHS	Not RCTs
342	Zhou Pengfei, Wang Dawen, Nan Cunjin, Wu Tielin, Yang Sen, Chen Yinghe.	Effect of Silencing Phosphatase of Regenerating Liver-3 on the Proliferation and Apoptosis of LNCaP Cells.	Chinese Journal of Experimental Surgery.	2014;31(6)	http://qikan.cqvip.com/Qikan/Article/Detail?id=50001522	Not RCTs
343	Qin Xiaofei, Chen Yongxin.	Research Progress on Antitumor Mechanism and Drug Delivery of Sanguisorba officinalis L.	Chinese Journal of Pharmaceutics.	2020;18(3)	http://qikan.cqvip.com/Qikan/Article/Detail?id=7101975819	Not RCTs
344	Wang Juan, Ji Jun, Chen Dake, Cai Zhongren, Li Chen, Chen Yong.	Clinical Observation on the Curative Effect of Jinmi Granule Combined with Chemoembolization in the Treatment of Primary Liver Cancer.	Practical Journal of Cancer.	2012;27(2)	http://qikan.cqvip.com/Qikan/Article/Detail?id=41450224	Ineligible intervention types
345	Yang Huiping, Zhu Mengjia, Wang Lin, Zhao Wenxia, Chen Yu.	Effect of Overexpression of miR-34a-5p on Targeted Inhibition of MET on Malignant Proliferation, Invasion and Tumor Formation of Hepatocellular Carcinoma Cell HepG2.	Acta Universitatis Medicinalis Anhui.	2021;56(5)	https://kns.cnki.net/kcms2/article/abstract?v=KetWmXlLxlfCCbDYAjpTeg8CgPQvJJ1v1IDm0SE2irlpeYHBMvWlyrFN9t2yQoZbjr728FSbaH8MIHyDiomo8h_2ZVuVu247pncsSq6vrxfzb6jlRQQmrrgi3-wBgdJtx1LIAzZMi3PmEHenGomCSnPCkvOFlumgWUAliWGna4TjRZwtmDGjaCpueaBvc8VF&uniplatform=NZKPT&language=CHS	Not RCTs
346	Jin Shan, Fu Yuanze, Xu Xiaoshi, Tan Xue, Yang Guangzhong, Chen Yu.	Study on the Antitumor Effect and Mechanism of Ethyl Acetate Extract of Cloud Tree Fruit on H22 Tumor-Bearing Mice.	Drug Evaluation Research.	2018;41(5)	https://kns.cnki.net/kcms2/article/abstract?v=KetWmXlLxlcfhKAG9njaXXIFHV71YPK8Wu2Qfk843SRl_42LYDgE350HN0JkFzx4Fks-VNxeCtpgCPJ-ykbryPwr2jnYAzg8DqYFTN-06PYzhonmpAh_A_PPec4vIwZZEKLtTamELOmIVhqkddp56uQDQ_QdfOFdb9iRjZoj39R6VU8BJnqFRqzK-MiHvNk9&uniplatform=NZKPT&language=CHS	Not RCTs
347	Lin Tong, Sha Yongqiang, Chen Zexiong.	Research Progress on in vitro Experiment of Active Components of Traditional Chinese Medicine Inducing Autophagy in Hepatocellular Carcinoma.	China Medical Herald.	2018;15(34)	http://qikan.cqvip.com/Qikan/Article/Detail?id=7001020842	Not RCTs
348	Liu Hui, Chen Hongyun, Chen Binbin, Chen Zhe.	Research Progress on the Application of Traditional Chinese Medicine in Radiotherapy of Primary Liver Cancer.	Guiding Journal of Traditional Chinese Medicine and Pharmacy.	2015;21(22)	http://qikan.cqvip.com/Qikan/Article/Detail?id=666613129	Not RCTs
349	Xie Rong, Zhang Minquan, Li Ying, Zhou Liangliang, Chen Zhenhua.	Research Progress on the Pharmacological Action and New Dosage Forms of Emodin.	Chinese Archives of Traditional Chinese Medicine.	2023;41(12)	https://qikan.cqvip.com/Qikan/Article/Detail?id=7111238625	Not RCTs
350	Liu Yanning, Lou Guohua, Chen Zhi.	Research Progress on Hepatitis C Treatment Based on RNA Interference Technology and microRNA Regulation.	Journal of Zhejiang University (Medical Edition).	2011(6)	http://qikan.cqvip.com/Qikan/Article/Detail?id=1001737573	Not RCTs
351	Wu Fengtian, Yang Ying, Wang Yunyun, Zhu Haihong, Chen Zhi.	Immunomodulatory Role of TAM Receptors in Liver Diseases.	Journal of Medical Research.	2019;48(8)	http://qikan.cqvip.com/Qikan/Article/Detail?id=7002572764	Not RCTs
352	Ni Kan, Chen Jiahui, Jia Naixin, Wu Longxiang, Chang Ren'an, Chen Zhong.	Construction of Polo-Like Kinase-1 Interference Plasmid and Its Effect on Apoptosis of Human Hepatoma SMMC-7721 Cell Line.	Chinese Journal of Experimental Surgery.	2012;29(10)	http://qikan.cqvip.com/Qikan/Article/Detail?id=43536357	Not RCTs
353	Zhang Wei, Gao Yuanxi, Yang Hushuang, Chen Ziliang.	Effect of Guizhi Fuling Decoction on the Treatment of Liver Cancer Model Rats and the ATM/Chk2 Signaling Pathway.	Sichuan Journal of Traditional Chinese Medicine.	2023;41(9)	https://qikan.cqvip.com/Qikan/Article/Detail?id=7110818851	Not RCTs
354	Feng Xinyao, Peng Quan, Li Yanan, Chen Lingli, Yang Xiaoxu, Cheng Xihua.	Research Progress on Traditional Chinese Medicine Regulating Ferroptosis in the Treatment of Liver Diseases.	Chinese Journal of Traditional Chinese Medicine Information.	2023;30(12)	https://qikan.cqvip.com/Qikan/Article/Detail?id=7110953667	Not RCTs
355	Dong Wenle, Jiang Yuge, Xia Shufang, Cao Congcong, Zhao Wei, Cheng Xiangrong.	Study on the Intervention of Electrophilic Components of Small Black Medicine on HepG2 Steatosis Induced by Mixed Free Fatty Acids.	Food & Machinery.	2020;36(3)	http://qikan.cqvip.com/Qikan/Article/Detail?id=7101566445	Not RCTs
356	Che Huanyu, Liu Ming, Zhu Bingya, Liu Liwei, Cheng Wei.	Preparation and Antitumor Activity Study of Tanshinone II_A Chitosan Nanoparticles.	Chinese Traditional Patent Medicine.	2015;37(3)	http://qikan.cqvip.com/Qikan/Article/Detail?id=664062406	Not RCTs
357	Liang Shufang, Liu Dong, Cheng Binbin.	Experimental Research Progress on the Treatment of Primary Liver Cancer with Compound Traditional Chinese Medicine.	Journal of Liaoning University of Traditional Chinese Medicine.	2017;19(8)	http://qikan.cqvip.com/Qikan/Article/Detail?id=673068624	Not RCTs
358	Mu Jie, Liu Haixia, Tang Feifei, Liu Shuling, Feng Tianyi, Wang Xueqian, et al.	Systematic Study of Berberine in the Treatment of Hepatocellular Carcinoma Based on Network Pharmacology.	Digital Chinese Medicine (English).	2019;2(3)	http://qikan.cqvip.com/Qikan/Article/Detail?id=7100479113	Not RCTs
359	Cheng Guangqi.	Study on the Protective Effect of Huangqin Qingfei Decoction on the Immune Function of Mice with Liver Cancer.	Journal of Liaoning University of Traditional Chinese Medicine.	2016;18(05):59-61	https://kns.cnki.net/kcms/detail/21.1543.r.20160414.1506.075.html	Not RCTs
360	Rao Xiwu, Shen Weixing, Tan Jiani, Xu Changliang, Sun Dongdong, Yang Ye, et al.	Proteomics Study on the Differential Expression of Serum Proteins in Rats with Liver Cancer Model Treated by Xiaocanjiedu Formula.	Journal of Traditional Chinese Medicine.	2018;59(22)	http://qikan.cqvip.com/Qikan/Article/Detail?id=676867992	Not RCTs
361	Rao Xiwu, Shen Weixing, Chen Tingting, Sun Dongdong, Miao Yunjie, Li Liu, et al.	Proteomics Study on the Differential Expression of Serum Proteins in Rats with Liver Cancer Treated by Tonifying Qi and Nourishing Yin Method.	Liaoning Journal of Traditional Chinese Medicine.	2019;0(9)	http://qikan.cqvip.com/Qikan/Article/Detail?id=76789089504849574857484853	Not RCTs
362	Zhao Hong, Chen Liping, Cheng Jilin.	Research Progress on Effective Treatment Methods and Biomarkers for Chronic Liver Diseases and Associated Liver Cancer.	Chinese Hepatology.	2015;0(11)	http://qikan.cqvip.com/Qikan/Article/Detail?id=668140132	Not RCTs
363	Nie Jiahuan, Hou Shike, Cheng Ming.	Research Progress on Molecular Targeted Drugs in the Clinical Treatment of Hepatocellular Carcinoma.	Hebei Medical Journal.	2020;42(8)	http://qikan.cqvip.com/Qikan/Article/Detail?id=7101580118	Not RCTs
364	Huang Zhiqin, Li Hongliang, Sun Libo, Cheng Qilai.	Study on the Anti-Rat Transplanted Hepatocellular Carcinoma Effect of Oleanolic Acid.	Journal of Anhui Agricultural Sciences.	2011;39(18)	https://kns.cnki.net/kcms2/article/abstract?v=KetWmXlLxlc72Vrbzp0fp5kE11aeyQT-ahqgniL9KObTeEnFWumecXixoqmKiPrWg5s2wFPPEtvvy9Azp661N9EWu3b4-WFuYB7NMPcOTv0wiJbbVEIUzWr1z0QrxmnSJkqVFHPtj9341SF7mainEzgaAqIBlns6Lv3gmvi5q02C4wB97QjffKjCI1PaqZoY&uniplatform=NZKPT&language=CHS	Not RCTs
365	Cheng Shuqun, Wei Xubiao, Wu Mengchao.	Effective Ways to Improve the Efficacy of Advanced Hepatocellular Carcinoma (Barcelona Staging C).	Chinese Journal of Surgery.	2015;53(5):324-7	https://d.wanfangdata.com.cn/periodical/ChlQZXJpb2RpY2FsQ0hJTmV3UzIwMjIwNzE5Eg16aHdrMjAxNTA1MDAyGgg4aDF2MTFodg%3D%3D	Not RCTs
366	Chen Zhenhua, Zhao Long, Zhang Xiuping, Cheng Shuqun.	Multidisciplinary comprehensive treatment of hepatocellular carcinoma complicated with portal vein tumor thrombus.	Chinese Journal of Hepatic Surgery (Electronic Edition).	2019;8(1)	http://qikan.cqvip.com/Qikan/Article/Detail?id=7001240148	Not RCTs
367	Zhang Xiuping, Chen Zhenhua, Wei Xubiao, Wang Kang, Wu Mengchao, Cheng Shuqun.	Establishment and application of an innovative multidisciplinary diagnosis and treatment system for hepatocellular carcinoma complicated with portal vein tumor thrombus.	Academic Journal of Second Military Medical University.	2019;40(1)	http://qikan.cqvip.com/Qikan/Article/Detail?id=7001182354	Not RCTs
368	Gao Yang, Hu Yuchi, Zuo Zeping, Wang Zhibin, Jin Jiajin, Wang Lina, et al.	Research on drug hepatotoxicity risk assessment using high-content analysis technology.	Journal of Pharmaceutical Research.	2015;34(12)	http://qikan.cqvip.com/Qikan/Article/Detail?id=666634978	Not RCTs
369	Chi Shuping, Bai Bingke, Xie Jin, Chen Hongge, Du Li, You Liyue, et al.	Study on the antitumor effect and tumor suppression mechanism of cyclophosphamide in animal models.	China Medical Herald.	2012;9(14)	https://kns.cnki.net/kcms2/article/abstract?v=KetWmXlLxlc0UUH5072RMzltkBGLZdvRKM1TII2NkTB3ma8RbwFT1kdLrmtntEMFsBysVvaV6Ck-sSD0UuNX25eWuMscMVetabuk7XxUai1WJaSZincs6n5z1obrQRvwHkW2_9_SG51NfEN_A4lESyC5eGEiJKbG71KLOefBoBwVJJC-O4TSvG4Eni1Q--_L&uniplatform=NZKPT&language=CHS	Not RCTs
370	Xu Aibing, Tian Siyuan, Shen Qian, Huang Honghua, Xie Guodong, Chu Kaiyue.	Clinical observation of different fractionated three-dimensional conformal radiotherapy combined with TACE in the treatment of liver cancer complicated with portal vein tumor thrombus.	Modern Oncology.	2012;20(7)	http://qikan.cqvip.com/Qikan/Article/Detail?id=42476202	Ineligible intervention types
371	Tian Zhiren, Chu Hongzhi.	Analysis of disease control effect and safety of TACE combined with apatinib targeted therapy in patients with advanced liver cancer.	Heilongjiang Journal of Traditional Chinese Medicine.	2020(6)	https://kns.cnki.net/kcms2/article/abstract?v=KetWmXlLxldynE_7AxfpWDI3jdOW942KfOOzzd9s2fcsT6FAqbgS2Om0wV5Hj2MOJg-1SCapqf58pZ1WoFv1eREQu1CRiyQHdwES79dJfNVvl_UXKD4OqUlqmjsTFv58YrTla0X4WTJ8YlqpWbFefps2BD0o140lokrQGbqhD-LXYd7Zi-4jXLrPVvTDRi9V&uniplatform=NZKPT&language=CHS	Ineligible intervention types
372	Cong Lin.	Effect of sorafenib on the chemotherapy effect of different types of liver cancer.	Basic & Clinical Oncology.	2010;23(5):394-5	https://d.wanfangdata.com.cn/periodical/ChlQZXJpb2RpY2FsQ0hJTmV3UzIwMjIwNzE5EhBobnpseHp6MjAxMDA1MDExGgg4aDF2MTFodg%3D%3D	Ineligible intervention types
373	Nie Xin, Guo Wei, Xu Bo, Cui Jingrong.	Mechanism of antitumor effect of sodium aescinate on mouse liver cancer H22 transplanted tumor.	Chinese Journal of New Drugs.	2011;20(8)	http://qikan.cqvip.com/Qikan/Article/Detail?id=37562102	Not RCTs
374	Sun Wan, Li Min, Wei Shaoyin, Wu Jun, Xu Bo, Cui Jingrong.	Establishment and application of a high-throughput drug screening method targeting tubulin.	Chinese Journal of New Drugs.	2006;15(21)	http://qikan.cqvip.com/Qikan/Article/Detail?id=23263877	Not RCTs
375	Cui Liufu.	Study on the immune mechanism of Ganzheng Oral Liquid in the treatment of liver cancer.	[Doctoral Dissertation]Hebei Medical University.	2004	https://kns.cnki.net/kcms2/article/abstract?v=KetWmXlLxle3l5N3rTFcWm8kWPuwbtzsKj5V453JjU4uO4X3yJIBmDqPK2LHt0YEXyP-z9ARty_E-fpI5RySnFEdbnSouuYvfxxSgNycahkLu9kq4ohAPBcfI5WHKLfu2FUWEUOz_de6TG5WAebsCs5dra2bU5elLnQytZl1YHCE2NRRzLQj27lnidpaTuCp&uniplatform=NZKPT&language=CHS	Not RCTs
376	Liu Rong, Ji Shuocha, Ning Houfa, Zhu Liping, Cui Xinjiang.	Exploration of TACE combined with lenvatinib + PD1 inhibitor in the treatment of advanced liver cancer.	Journal of Medical Imaging.	2023;33(7)	https://kns.cnki.net/kcms2/article/abstract?v=KetWmXlLxlcM-Xj3utklOjjmp0AuSJatD71Gb-azlbh1_h5q8nxW9JbYovqO42MR1sAs7fcC3EBKwPT4UTsLqyBGL23gy-t4P0foaVRBu8JRS67f2SgXGh4pwjxOTwagmuAHW01K6y36YQanM3F13XgGmoQAuz-6mTyl_9sAQmYCTMaHOGQyDAW6GGR3PeFd&uniplatform=NZKPT&language=CHS	Ineligible intervention types
377	Wang Junming, Li Jinyang, Wu Zhanjuan, Cai Hong, Zhang Yueyue, Zhu Zhijun, et al.	Study on the attenuation and synergy of Tripterygium wilfordii processing based on H22 pathological state.	Chinese Archives of Traditional Chinese Medicine.	2021;39(7)	http://qikan.cqvip.com/Qikan/Article/Detail?id=7105374823	Not RCTs
378	Cui Yongan.	Experimental study on integrated traditional Chinese and western medicine treatment of primary liver cancer and the anti-tumor angiogenesis effect of arsenic preparation.	[Doctoral Dissertation]Nanjing University of Chinese Medicine.	2003	https://kns.cnki.net/kcms2/article/abstract?v=KetWmXlLxle0Ifko51eg5O425QpstnEoCBTURHy2vU3SBuq05rLSlpQi_GwTXEELg57gxC8maoSNYhLTrh4qUYkUoRQr3hCKpofgfmAkEiR1h7lcJvaE8T3AKtkj6i4gA3g98_J6jrrapOLMh_t7SG4nSQqVP8RYsKs7sTpxmjfttylQUq4r0hJgIglTqiHk&uniplatform=NZKPT&language=CHS	Not RCTs
379	Dai Baishu.	Prognostic analysis of adjuvant TACE combined with PVC after hepatectomy in patients with liver cancer complicated with portal vein tumor thrombus.	[Master's Thesis]The Fourth Military Medical University.	2019	https://kns.cnki.net/kcms2/article/abstract?v=KetWmXlLxldcGrCUXoi7owbRbx06tSHkOJuVQrT3kRK3tJgq3hs_4_O--6QESnQRo37_-Aum4faLQzcqYfTScTXo9XPSZE70Rw71CL0SsLHUmh9ddHmAnddAPEWn3k5PIuXV1SZKcfruRJ7ml2PpSeEqVAXmpQG0x9FvjoCe_pq7JAPLKPN6ZWkQQS3Wc6v9qVHf6pCOXSY=&uniplatform=NZKPT&language=CHS	Ineligible intervention types
380	Dai Chaoming, Jin Song, Zhang Jizhou.	Effect of Dahuang Zhechong Pills combined with TACE on VEGF, MMP-2, TGF-β1 and immune function in patients with primary liver cancer (blood stasis obstructing collaterals type).	China Journal of Chinese Materia Medica.	2021;46(03):722-9	https://kns.cnki.net/kcms/detail/11.2272.R.20200718.1412.001.html	Ineligible intervention types
381	Chen Jing, Zhong Jing, Niu Pingping, Xu Limin, Zhou Linfu, Wu Honghai, et al.	Effect of midkine antisense oligonucleotide nanoliposomes on the main physiological functions of animals.	Chinese Journal of New Drugs.	2018;27(24)	http://qikan.cqvip.com/Qikan/Article/Detail?id=6100115645	Not RCTs
382	Wang Hao, Ma Junjie, Dai Xianyi.	Effect of drug-loaded lipid microspheres combined with transcatheter arterial chemoembolization on the efficacy and survival benefit, PD-L1 and PD-1 levels in elderly patients with hepatocellular carcinoma.	World Chinese Journal of Digestology.	2021;29(12)	https://d.wanfangdata.com.cn/periodical/ChlQZXJpb2RpY2FsQ0hJTmV3UzIwMjQwNzA0Eg9ocnhoenoyMDIxMTIwMDYaCGx6YWZ4dXlt	Ineligible intervention types
383	Shan Kuizhong.	Study on the growth inhibition of human liver cancer cell line by different combination regimens of ginsenoside Rg3, sorafenib and oxaliplatin.	[Master's Thesis]Nanjing University of Chinese Medicine.	2012	https://kns.cnki.net/kcms2/article/abstract?v=KetWmXlLxlcHpZinaL-pepGwOGrySd-WSlXIs_iHkKR_YVY-1Z_p04hy_MWyuGNnIqzm84C955SIjv5WHc0zTgAXUuzMjEuY5pk9ANknMCuxa9qROnwarg-lzfOip1oMbnTQ2cIo3U3NTOC54vd5rnsqekm8alohCA_y9_Vja2e4Z1GGHHw85Ko3D08nY5nA&uniplatform=NZKPT&language=CHS	Not RCTs
384	Yan Xiangyong, Li Jun, Niu Xiaojuan, Lin Caijuan, Song Shuzheng, Dang Zheng.	Observation on the safety and clinical efficacy of PD-1 inhibitor combined with targeted drugs in the treatment of advanced primary liver cancer.	Modern Oncology.	2023;31(5)	https://kns.cnki.net/kcms2/article/abstract?v=KetWmXlLxlfoFyxQmVEgSQjHNX6HYNJh_7UKGQcYI-8rC3YDlbmFV7lCcdPMf7F0FpdoF3XpmuuRCNfFzsQgG-dFD3nsW3EFneGDN2al8ywtP7M0o4uH81M6MCyN-b-NbEkrc3RRU8hYlTdTkOQSABXaLDE1L_wWd1a8J1pUh79Mij6SKK8ytbkCXk_Fy9bB&uniplatform=NZKPT&language=CHS	Ineligible intervention types
385	Xu Wenjing, Zhang Shuang, Zhang Na, Yang Yang, Wei Yuquan, Deng Hongxin.	Experimental study on RNA interference with focal adhesion kinase inhibiting the growth of human liver cancer cell sk-hep-1.	Journal of Sichuan University (Medical Edition).	2011;42(4)	https://link.cnki.net/doi/10.13464/j.scuxbyxb.2011.04.027	Not RCTs
386	Li Zeyu, Hao Erwei, Du Zhengcai, Cao Rui, Chen Feng, Mo Liuying, et al.	Research progress and analysis of liver-protecting and antitumor mechanisms based on quality markers of Curcuma kwangsiensis.	China Journal of Chinese Materia Medica.	2022;47(7)	http://qikan.cqvip.com/Qikan/Article/Detail?id=7107427063	Not RCTs
387	Chen Cheng, Pan Chuzhi, Zhong Yuesi, Yao Zhicheng, Yan Jian, Li Mingliang, et al.	Clinical analysis of 40 patients with familial aggregated hepatocellular carcinoma.	Chinese Journal of Hepatic Surgery (Electronic Edition).	2013;2(5)	https://kns.cnki.net/kcms2/article/abstract?v=KetWmXlLxlfFBDdP43JeESxe04gtVBsRsRTHXkpzaustvTOllvjrJ-FPgtd2h_AxCKgUKRwu9qC9TTQvSxfWQbn5BORVJuIfatGmz_-TAU8RhwTIgmFsfAmiIAW_R26vxJFubE-GFrvCkq1MY0Db2zueZOwm4ZU9Dc0vu2zzn5SgLU059HDYDST8WwpIVktg&uniplatform=NZKPT&language=CHS	Not RCTs
388	Deng Tianhao, Cai Yuan, Liu Zhen, Yi Zhaoxu, Zhao Liang, Zhang Zhen, et al.	Study on the molecular mechanism of Gancao Compound in the treatment of liver cancer based on network pharmacology.	Hunan Journal of Traditional Chinese Medicine.	2021;37(03):154-60	https://link.cnki.net/doi/10.16808/j.cnki.issn1003-7705.2021.03.054	Not RCTs
389	Deng Ting, Ji Wei, Lian Jihong, Guo Lei, Hu Weirong, Gong Bangqiang.	Establishment and application of a screening system for human apoA-Ⅰ gene promoter transcriptional up-regulators.	Natural Product Research and Development.	2007;19(5):776-80	https://d.wanfangdata.com.cn/periodical/ChlQZXJpb2RpY2FsQ0hJTmV3UzIwMjIwNzE5EhJ0cmN3eWp5a2YyMDA3MDUwMDkaCDhoMXYxMWh2	Not RCTs
390	Deng Weifang, Pei Xiaohua.	Effect of Xiaoru Sanjie Capsule on the expression of CXCR4 and VEGF in breast tissues of rats with breast precancerous lesions.	Henan Traditional Chinese Medicine.	2020;40(9)	https://link.cnki.net/doi/10.16367/j.issn.1003-5028.2020.09.0344	Not RCTs
391	Chen Ziyao, Liang Jian, Deng Xin.	Systematic review of the efficacy and safety of thalidomide combined with TACE in the treatment of primary liver cancer.	World Chinese Journal of Digestology.	2015;0(2)	http://qikan.cqvip.com/Qikan/Article/Detail?id=663988641	Ineligible intervention types
392	Peng Peichun, Chen Ran, Wen Bin, Deng Xin.	Systematic review of the efficacy and safety of sorafenib in the treatment of advanced primary liver cancer.	Chinese General Practice.	2014;17(28)	http://qikan.cqvip.com/Qikan/Article/Detail?id=663307736	Not RCTs
393	Yang Yiling, Deng Xin.	Research progress of MicroRNA combined with traditional Chinese medicine in the diagnosis and treatment of hepatocellular carcinoma.	Chinese Archives of Traditional Chinese Medicine.	2023;41(7)	https://qikan.cqvip.com/Qikan/Article/Detail?id=7110205655	Not RCTs
394	Lian Xiaolong, Ling Ying, Zhang Shanglong, Ma Quhuan, Yan Xiao, Zhang Nan, et al.	Research progress on the antitumor mechanism and combined antitumor effect of the active ingredients of licorice.	Chinese Journal of Experimental Traditional Medical Formulae.	2022;28(11)	http://qikan.cqvip.com/Qikan/Article/Detail?id=7107216551	Not RCTs
395	Dong Degang, Deng Zhongping.	Correlation between intestinal flora and liver diseases.	Progress in Physiological Sciences.	2020;51(2)	http://qikan.cqvip.com/Qikan/Article/Detail?id=7101603059	Not RCTs
396	Zhao Hetong, Zhai Xiaofeng.	Innovative application of transhepatic arterial embolization with traditional Chinese medicine in the treatment of primary liver cancer.	Journal of Traditional Chinese Oncology.	2023;5(6)	https://qikan.cqvip.com/Qikan/Article/Detail?id=7111014067	Not RCTs
397	Ding Huaiyin, Zhu Xiqi, Shen Juan, Liu Duxian.	Medium and long-term efficacy of CT-guided radiofrequency ablation combined with various combination regimens in the treatment of liver cancer in special locations.	Proceedings of the 7th Academic Seminar on New Progress in Multidisciplinary Comprehensive Diagnosis and Treatment of Tumors, Beihai, Guangxi.	2016:97.	https://d.wanfangdata.com.cn/conference/ChZDb25mZXJlbmNlTmV3UzIwMjQwMTA5EggxMDIyNjIxOBoIdDRocmJrcTU%3D	Not RCTs
398	Li Peng, Zhai Yun, Liu Hui, Lv Fudong, Li Ning, Ding Huiguo.	Diagnostic value of single and combined detection of serum AFP, GPC3, VEGF and IGF-Ⅱ for primary hepatocellular carcinoma.	World Chinese Journal of Digestology.	2010(25)	https://d.wanfangdata.com.cn/periodical/ChlQZXJpb2RpY2FsQ0hJTmV3UzIwMjQwNzA0Eg9ocnhoenoyMDEwMjUwMTYaCDdwM2ZoOGx5	Not RCTs
399	Ding Jianv.	Establishment of serum miRNA quantification method and its application in the diagnosis of liver-related diseases.	[Master's Thesis]Zhejiang Sci-Tech University.	2010	https://kns.cnki.net/kcms2/article/abstract?v=KetWmXlLxlfH7gDDvD-ig0hKW32t-gBC9uhhs2Gwk-b7nFOwPBPkjags3965rzK1Kg0d0rCFc4vl5K5ARjwGmrfPgX1E98eHk3QgjI_4ieh5P_S5bX7VJVe3WP9IIewI_Big-nAX6Fw_SYymK2M0p45oXRfg0EkcdpzpPL76BSJawkigTTE9Up6rO_Bt8GqsJLQFcyYEEZs=&uniplatform=NZKPT&language=CHS	Not RCTs
400	Pan Shumao, Zhang Xinyou, Zhang Yujiao, Niu Xiaolu, Wu Diyao, Li Xiuyun, et al.	Study on the medication rules of traditional Chinese medicine prescriptions for the treatment of primary liver cancer by integrating data mining and network pharmacology.	Science Technology and Engineering.	2021;21(13)	http://qikan.cqvip.com/Qikan/Article/Detail?id=7104828822	Not RCTs
401	Ding Rongjie.	Theoretical discussion and experimental study on the compatibility of qi-tonifying and yin-nourishing drugs and blood-activating and qi-moving drugs in the treatment of primary liver cancer.	[Master's Thesis]Nanjing University of Chinese Medicine.	2005	https://kns.cnki.net/kcms2/article/abstract?v=KetWmXlLxleRohri84QGF8D-7UwGr76FpSxcIloZ1RQzSzOtJe3K3s68JLwfCOaPnx3iquaqnrwUd9iTu6Dcs0V5BfuQJvSdeNQpqYapxlmt_ZNm03CurOXuFMVaIizjFZrHQArjk-NcfBTOPVlKPlaS1uCydQlBfMYxyjIpvL-yKvxl3SXVTI7udRdiuELF&uniplatform=NZKPT&language=CHS	Not RCTs
402	Ding Suyin, Xiao Guangxian, Ding Sujing, Cheng Yingjun.	Effect of different combination regimens of sorafenib combined with hyperthermia on the proliferation inhibition of liver cancer HepG-2 cells.	Medical Information (First Issue).	2011;24(8):5003-4	https://d.wanfangdata.com.cn/periodical/ChlQZXJpb2RpY2FsQ0hJTmV3UzIwMjIwNzE5Eg95eHh4enoyMDExMDgxMzkaCDhoMXYxMWh2	Not RCTs
403	Ding Yanrui, Liu Jianguo, Zhang Zhe, Sun Yong.	Comparative study on the effects of Xiaoliu Decoction and 5-fluorouracil on the expression of vascular endothelial growth factor in the liver of experimental liver cancer rats.	Guangming Journal of Traditional Chinese Medicine.	2010;25(03):414-7	https://kns.cnki.net/kcms2/article/abstract?v=KetWmXlLxlfqWCbVNYHoas0qff_ZaYJ1KMxQ5xWc0MJIR6mo5QhSn-H6TIcLHPQT45dEonvYbwmMglLrg4qJUXMwinV7i6FFpx4o5GmzVlR5edCIOMsfK0C82dKXmVuCQQM6wCSdAFtN9bs7LFwU72b4-qOoj0pDNWkOE32PpA4sjPa54bsnhhv_RCzlg37X&uniplatform=NZKPT&language=CHS	Not RCTs
404	Ding Yanrui, Zhang Zhe, Liu Jianguo, Sun Yong, Zhu Rui.	Effect of Xiaoliu Decoction on the expression of vascular endothelial growth factor in the liver of experimental liver cancer rats.	Research of Integrated Traditional Chinese and Western Medicine.	2009;1(03):133-6	https://kns.cnki.net/kcms2/article/abstract?v=KetWmXlLxldaSJ4p6nnHzxSHm2E1zbHn8Jog3YWFiRHNWwMw5ODxBfSdB7h_BYeoTgr_SSFT5NVWBi13lOU1Rj1DTFmFuQ2FqdvziV4JWVwZEnNR3E9WZYA9tTZBr_avf7OOPzdtfaRHvvHjtBaZiRHvwaVOLlU7-f5iw3S45ffXqHOwsQ_tOkhYPy2qJ1Sz&uniplatform=NZKPT&language=CHS	Not RCTs
405	An Ziying, Ding Yang.	Clinical cure strategy for chronic hepatitis B virus infection.	Chinese Journal of Practical Internal Medicine.	2021;41(11)	http://qikan.cqvip.com/Qikan/Article/Detail?id=7106178569	Ineligible intervention types
406	Shen Yan, Lv Bin, Ding Ying.	Role of survivin in the pathogenesis of liver cancer and its clinical application.	World Chinese Journal of Digestology.	2009(13)	http://qikan.cqvip.com/Qikan/Article/Detail?id=30845757	Not RCTs
407	Zhang Yusui, Liu Rong, Ding Yuan.	Effect of different administration methods of Scutellaria barbata polysaccharide on angiogenesis in rat liver cancer model.	Journal of North Pharmacy.	2023;20(7)	https://kns.cnki.net/kcms2/article/abstract?v=KetWmXlLxldzSShWUL56ETNoc_qIjWdkAZ3wjCXtxx-mgKyllJTckvBd3knZok5xmF0mY3u-FZC0jlMsU7pzfXnCd-YZwN1rO2r7ZHh2ro8xvfSPIt-w-Fx4IGLMETSlL2ioqHcOsd8uHTVd_3_UJeDt4hJ-yIBoOSA4zQBNV-9s-NF8DaosRW6rU6VNwHljCW_-LJnr5gA=&uniplatform=NZKPT&language=CHS	Not RCTs
408	Fu Huazhou, Jiang Fusheng, Zhang Yangqing, Jin Li, Jin Bo, Ding Zhishan.	Study on the anti-angiogenesis effect of total saponins of Shenmai.	Chinese Archives of Traditional Chinese Medicine.	2011;29(9)	http://qikan.cqvip.com/Qikan/Article/Detail?id=39227385	Not RCTs
409	Yuan Shuai, Dong Beili.	Research status and progress of ultrasound-mediated drug-loaded microbubble targeted drug release technology in the treatment of liver cancer.	Zhejiang Clinical Medical Journal.	2014;16(10)	http://qikan.cqvip.com/Qikan/Article/Detail?id=662585509	Not RCTs
410	Wang Jingjing, Zhang Meihui, Xia Mingyu, Xu Liying, Dong Jinhua.	Synthesis and antitumor activity study of β-elemene substituted piperazine amide derivatives.	Chinese Journal of Medicinal Chemistry.	2013;23(6)	http://qikan.cqvip.com/Qikan/Article/Detail?id=48007871	Not RCTs
411	Xu Liying, Zhang Xingzhong, Du Huilian, Tao Shujuan, Wang Xianming, Chen Guang, et al.	Synthesis and antitumor activity of β-elemene amino acid derivatives.	Chinese Journal of Medicinal Chemistry.	2013;23(3)	http://qikan.cqvip.com/Qikan/Article/Detail?id=46141215	Not RCTs
412	Dong Jinying.	Entecavir combined with Ganshuang Granules in the treatment of 62 cases of chronic hepatitis B liver fibrosis.	Chinese Journal of Integrated Traditional and Western Medicine on Liver Diseases.	2019;29(1)	http://qikan.cqvip.com/Qikan/Article/Detail?id=7001649655	Ineligible intervention types
413	Dong Mengjia.	Clinical efficacy observation and experimental study on the antitumor effect of Jianpi Huoxue Decoction combined with TACE in the treatment of liver cancer.	[Master's Thesis]Nanjing University of Chinese Medicine.	2018	https://kns.cnki.net/kcms2/article/abstract?v=KetWmXlLxlf1zH8UkiQakQiAjiauAjsXMTvJbm2SmW6ZP7PHxm_fo1osdNebL1arZpLyAdfubus4LXMy5ZkuE8FyzHX1PqV-BFy4o6onyPjlJtABUtitAn4GsrnD830a-wXtQRSJWaSdPrPe_ImYMuXBuk3k0AYITTY97lnxn0qCCVgLZA106EmdbvHHbIOpeMtG1QWoarU=&uniplatform=NZKPT&language=CHS	Ineligible intervention types
414	Dong Mengjia, Xu Youqi, Shen Mingqin.	Study on the tumor suppression effect of Jianpi Huoxue Decoction on SMMC-7721 liver cancer nude mice.	Chinese Journal of Traditional Chinese Medicine Information.	2018;25(02):38-41	https://kns.cnki.net/kcms2/article/abstract?v=KetWmXlLxlfdz-2rwJHn0l6SJCE4oi4P89Ntmfh27lE9vo9ISI84gmUx4sskKAzYVU3f12ulTAmAtyG7lFA1ZEAn8UHJ2gh4LTQENrWe10wnU2YY3r-iF9csITseExk332s45sSMmyhTvXukcBtsXIyyqUslVi8bEhOaMD65L8ZFtA3F_UazkfSZHOcqRstzqZRTpKlnMKg=&uniplatform=NZKPT&language=CHS	Not RCTs
415	Qian Juan, Wang Xia, Zheng Xia, Dong Mengjia.	Research progress in the clinical study of branched-chain amino acids in the adjuvant treatment of hepatocellular carcinoma.	China Oncology.	2018;27(9)	http://qikan.cqvip.com/Qikan/Article/Detail?id=676320051	Not RCTs
416	Wang Shumei, Xu Xiaoyu, Zhang Wenliang, Li Ao, Dong Wei.	Effect of Erbie Powder on the growth of Walker-256 liver cancer in rats and the expression of serum VEGF and endostatin.	China Journal of Chinese Materia Medica.	2009(1)	https://kns.cnki.net/kcms2/article/abstract?v=KetWmXlLxlcCODKSR76Wp-u7A0jLzsg6HyRfwJ1SDEHXM3Mt2blThXJ3ZDHiykApzg5-CiSzczGneGr4CO4wWiFm7Wc2y05pzXedLndEBgRPw6CFC08GeomUx1J1TpDNg7hXBw6Y2dIKcW8mVBdJ21CAhEgqUCJGYLkhk11r6x2XbeIdRc9pDzLdqAyzk8rC&uniplatform=NZKPT&language=CHS	Not RCTs
417	Shi Qi, Shan Bing, Gao Chen, Jiang Huiying, Zhang Baoyun, Han Jun, et al.	Preparation and identification of monoclonal antibody against vascular endothelial growth factor (VEGF).	Chinese Journal of Cellular and Molecular Immunology.	2008;24(2)	http://qikan.cqvip.com/Qikan/Article/Detail?id=26346822	Not RCTs
418	Du Doudou.	Effect of Huazhuo Jiedu Guben Decoction combined with 5-fluorouracil on the expression of VEGF and MMP-9 in H22 tumor-bearing mice.	[Master's Thesis]Hebei Medical University.	2017	https://kns.cnki.net/kcms2/article/abstract?v=KetWmXlLxle508yyNl07S1fCs_IeL2Y6KqdMND-w9RkctzjobRSeUqRHgelpGYDugNVcRBvN6Ypzhf2BxPg2XsBgpnACmF6-KnCea6bLxMH2JrAXZn4aPYl_2N-m0_kX_-fvhmEX-ce-6zQMdN5ZZxisXzm38zBg_GphlLcN-EQBvZT-3SJ-mi-1P6n03FhHYzYw7D1ztVw=&uniplatform=NZKPT&language=CHS	Not RCTs
419	Zhang Zhandong, Ma Rui, Li Ruifang, Li Sanqiang, Du Wanhong.	Effect of ligustrazine on angiogenesis and KLF4/VEGF/ADAMTS1 pathway in H22 liver cancer mice.	Chinese Journal of Basic Medicine in Traditional Chinese Medicine.	2023;29(11)	https://link.cnki.net/doi/10.19945/j.cnki.issn.1006-3250.2023.11.032	Not RCTs
420	Du Biaoyan.	Synergistic effect of Liuwei Dihuang Pills on the treatment of tumors by HSV-tk/GCV suicide gene system.	[Doctoral Dissertation]Guangzhou University of Chinese Medicine.	2005	https://kns.cnki.net/kcms2/article/abstract?v=KetWmXlLxlfHxUP7Gaep6w9vRJA9oWBr-QYhlyzDljJ2VCcHTLafCW1djFVQaOOav9cvaM4N1J_euoOuZTM_tqubJTMpchS3VFA7hDVUqEvif-bla-cu4o2ieRf0Chn2TByArqlOV4DGCpDJ8aXnXCYY3L7ZRBBKHirruRftrJC0JSVYFKIcUWcotMLQ44ZS&uniplatform=NZKPT&language=CHS	Not RCTs
421	Du Changli.	Analysis of comprehensive treatment status and survival prognosis of 50 cases of primary liver cancer.	[Master's Thesis]Anhui University of Chinese Medicine.	2017	https://kns.cnki.net/kcms2/article/abstract?v=KetWmXlLxldKRD25Ou3P58s1j3GBMq1B12fYC-dwZ7P46VdFN2oXj063VSIEOB43_DO4mKHWdH1ARKJ5rYRqbH6k6JgVtW5Rh1XQ9Qvfj9sEAT2lXcBIEzTffIj_fmvrnhc2txPGjNhzP-3aV5nmclKyBo3bJwv8NoYDWOuPaZKQAkBZ3OrK5v4qVowZcfZNngitiZt8XRE=&uniplatform=NZKPT&language=CHS	Not RCTs
422	Meng Qi, Meng Xiangle, Du Gangjun.	Inhibitory effect and mechanism of Agrimonia pilosa on H22 liver cancer in mice.	Journal of Henan University (Medical Edition).	2019;38(2)	https://link.cnki.net/doi/10.15991/j.cnki.41-1361/r.2019.02.002	Not RCTs
423	Wang Mengqi, Lin Haihong, Du Gangjun.	Antitumor effect and mechanism of aqueous decoction of Pharbitis nil on subcutaneous transplanted tumor of H22 liver cancer in mice.	Journal of Henan University (Medical Edition).	2019;38(2)	https://link.cnki.net/doi/10.15991/j.cnki.41-1361/r.2019.02.001	Not RCTs
424	Wang Yuehua, Lin Haihong, Du Gangjun.	Study on the antitumor mechanism of aqueous decoction of Aconitum kusnezoffii Reichb.	Journal of Henan University (Medical Edition).	2019;38(2)	https://link.cnki.net/doi/10.15991/j.cnki.41-1361/r.2019.02.003	Not RCTs
425	Xu Yanwei, Geng Shengnan, Wang Mengqi, Du Gangjun.	Targeting and guiding effect of saikosaponin D on doxorubicin in the treatment of mouse liver cancer.	Chinese Traditional and Herbal Drugs.	2021;52(3)	http://qikan.cqvip.com/Qikan/Article/Detail?id=7104179761	Not RCTs
426	Yan Guixi, Du Jincheng, Du Gangjun.	Effect and mechanism of Stellera chamaejasme aqueous decoction in the treatment of H22 liver cancer mice.	Journal of Henan University (Medical Edition).	2021;40(1)	https://link.cnki.net/doi/10.15991/j.cnki.41-1361/r.2021.01.002	Not RCTs
427	Zhou Lin, Du Jincheng, Du Gangjun.	Mechanism of inhibition of H22 liver cancer in mice by Polygonum perfoliatum.	Drug Evaluation Research.	2019;42(10)	https://kns.cnki.net/kcms2/article/abstract?v=KetWmXlLxldLImy-VMzBBIb6WfhdykWgwMcRhUwn8evO_gzJxCDnBUuz4NMuh4jEek41FAH1O19dZZBLoM4P4T1P32NpmEGws_x3FEM_PO0GPRgqQb6wOPbwbENFTWtnhe9Nv8IYAtvS7-S-nz0ZO5nRTS5NDuHbdLhSGFOZ_0GqHUY2o2qmNBOEEqk6vnrtPiZ3OFF2ncg=&uniplatform=NZKPT&language=CHS	Not RCTs
428	Xin Wenyu, Song Junke, He Guorong, Du Guanhua.	Research progress on the pharmacological effects and mechanisms of baicalein and baicalin.	Chinese Journal of New Drugs.	2013;22(6)	http://qikan.cqvip.com/Qikan/Article/Detail?id=45152970	Not RCTs
429	Yang Xiuying, Zhang Li, Yang Haiguang, Li Li, Fang Lianhua, Du Guanhua.	High-throughput screening of specific single traditional Chinese medicine extracts against liver cancer.	Chinese Journal of Pharmacology and Toxicology.	2016;30(3)	http://qikan.cqvip.com/Qikan/Article/Detail?id=668429954	Not RCTs
430	Cao Zhiyun, Du Jian.	Effect of Fuzheng Yiliu Decoction on the expression of apoptosis-related factors in subcutaneous transplanted tumor tissue of ICR mice with H_(22).	Journal of Fujian University of Traditional Chinese Medicine.	2012;22(2)	https://link.cnki.net/doi/10.13261/j.cnki.jfutcm.002627	Not RCTs
431	Cao Zhiyun, Zheng Liangpu, Lin Wei, Chen Xuzheng, Zhu Xiaoqin, Lin Jiumao, et al.	In vivo and in vitro study on enhancing the anti-liver cancer effect of 5-FU by Jiedu Xiaozheng Decoction.	Journal of Rehabilitation.	2019;29(1)	http://qikan.cqvip.com/Qikan/Article/Detail?id=7001677037	Ineligible intervention types
432	Chen Xuzheng, Cao Zhiyun, Zhang Youquan, Liao Lianming, Liu Zhizhen, Du Jian.	Study on the anti-liver cancer angiogenesis effect of Hedyotis diffusa combined with low-dose 5-fluorouracil.	Journal of Fujian University of Traditional Chinese Medicine.	2012;22(4)	http://qikan.cqvip.com/Qikan/Article/Detail?id=43325149	Ineligible intervention types
433	Kong Heng, Huang Zonghai, Yu Jinlong, Li Zhou, Li Qiang, Du Jiang.	Experimental study on apoptosis of liver cancer cells induced by VEGFP-CDglyTK system.	Medical Journal of Chinese People's Liberation Army.	2007;32(6)	https://kns.cnki.net/kcms2/article/abstract?v=KetWmXlLxlfDgb6HX1wNDr9mSjcRcuY4y62vVG8TEj_1m4zBCQN3In_bWW61mATtZTJClW2N4maZxwgIhteyxuKnNxW4HRwDsae_squXprGU6pzXCmj4xEuvBzoeAz3w8UODtTD-fSYlIER8PjNrzuOs2HmKKXA1uWxqbjragevctqlW19aLvmOEpsd4LqA9&uniplatform=NZKPT&language=CHS	Not RCTs
434	Zhao Hetong, Lu Jianying, Du Juan.	Study on the antitumor effect of Jiedu Granules on H22 tumor-bearing mice.	Liaoning Journal of Traditional Chinese Medicine.	2018;45(1)	http://qikan.cqvip.com/Qikan/Article/Detail?id=674677808	Not RCTs
435	Sun Zhigang, Zeng Baozhu, Jiao Qinshu, Zhang Xifeng, Wang Weifeng, Zhang Zhihua, et al.	Effectiveness of sorafenib combined with TACE in patients with primary liver cancer and its influence on HIF-1α, VEGF, IL-10 and IFN-γ.	Practical Journal of Cancer.	2021;36(5)	https://kns.cnki.net/kcms2/article/abstract?v=KetWmXlLxlfqN0HHr_zaomU7C-u7QUwAmHyyI4BL1dpt59BofO7SU1lrMxXlfvHvIMTiRiTx9ZNP9FZqnlJPwd9Mwz7uOgI8JbR2oNGdj_5-anf6e29pXW4eS7b3cknaonHu4JJ1Jz-HYxK3SgEvtHI87xaIApQeJHmMg49QOAj2fkfoMyBMHErQ0FCGXpSnsFo94ItC4iU=&uniplatform=NZKPT&language=CHS	Ineligible intervention types
436	Qi Ning, Du Minghua.	Research status of doxorubicin-loaded targeted preparations in the treatment of liver cancer.	Medical Recapitulate.	2012;18(11)	http://qikan.cqvip.com/Qikan/Article/Detail?id=42340694	Not RCTs
437	Lei Ning, Lv Yali, Xu Benshan, Li Chengmin, Du Shushan.	Research progress on flavonoid natural products in the prevention and treatment of hepatocellular carcinoma.	Traditional Chinese Drug Research & Clinical Pharmacology.	2016;27(5)	http://qikan.cqvip.com/Qikan/Article/Detail?id=670108020	Not RCTs
438	Du Yanpeng.	Preparation and cell biological activity exploration of Brucea javanica oil-based iodized oil.	[Master's Thesis]Jiangnan University.	2020	https://kns.cnki.net/kcms2/article/abstract?v=KetWmXlLxlcC2UaSl3on-5pYtjph3JqnasksMYUyvIanXC7RjkbRF73ieU-GqjulPc6ECO4bTFOXrPIVvP4EP9D1YaLMpzBjfVvMQ-I6kx0Q1Y3oerZ4w4TngBp__0nTlOzm7kxs4aGbh0aPjvUDE5k4T6U6Q10JRZHGMXyskudgVxW4E9t0m155iJcbk7gZCV67a5Rxbhk=&uniplatform=NZKPT&language=CHS	Not RCTs
439	Du Zhensheng.	Effect of new Jianpi Liqi Decoction on H22 mouse liver cancer and EGFR-STAT3 signaling pathway.	[Doctoral Dissertation]Guangzhou University of Chinese Medicine.	2012	https://kns.cnki.net/kcms2/article/abstract?v=KetWmXlLxleCz1myEQ9UFp2iAKwMeLriajsB3uAgj8woZGf6EOTT4Sy8zHFS1-rJqjO73zOReI9mpdi5WzHWwcIeCnpCAVe3lqe3vYoejasVjtGv2L4q3-Z8t_YBeFtJHZRsYJhGY9fT3KrTLjvYWwawJRqn_0cP-yqd1XWuqYuE-uHhCYHQIADJTpXk_NZq&uniplatform=NZKPT&language=CHS	Not RCTs
440	Li Jian, Zhang Yangde, Zhao Jinfeng, Yang Pu, Duan Jinghua.	Targeted treatment of transplanted liver cancer in nude mice with epirubicin polybutylcyanoacrylate magnetic nanoparticles.	Chinese Journal of Experimental Surgery.	2011;28(7)	http://qikan.cqvip.com/Qikan/Article/Detail?id=38322801	Not RCTs
441	Li Jian, Zhao Jinfeng, Pan Yifeng, Duan Jinghua.	Preparation and characterization of epirubicin polybutylcyanoacrylate magnetic nanoparticles.	Chinese Journal of Experimental Surgery.	2011;28(6)	http://qikan.cqvip.com/Qikan/Article/Detail?id=38096476	Not RCTs
442	Ye Xinmiao, Duan Yuxin.	Effect of Xiaozheng Powder on the expression of VEGF and Cyclin-D1 in mice with H_(22) transplanted liver cancer.	Journal of Traditional Chinese Medicine.	2011;52(12)	https://link.cnki.net/doi/10.13288/j.11-2166/r.2011.12.028	Not RCTs
443	Ren Feng, Wang Yuanyuan, Duan Zhongping.	Research progress of MALDI-TOF-MS technology applied in proteomics of hepatocellular carcinoma.	Chinese Journal of Gastroenterology and Hepatology.	2008;17(12)	http://qikan.cqvip.com/Qikan/Article/Detail?id=29028916	Not RCTs
444	Du Chuang, Wang Chunhong, Fan Bailin.	Research progress on target organs and special toxicity of rhubarb.	Chinese Journal of Toxicology.	2015;29(6)	http://qikan.cqvip.com/Qikan/Article/Detail?id=667714232	Not RCTs
445	Fan Danca.	Exploration of the mechanism of action of Pien Tze Huang on mouse liver transplantation tumor based on proteomics and metabolomics techniques.	[Doctoral Dissertation]Guangzhou University of Chinese Medicine.	2020	https://kns.cnki.net/kcms2/article/abstract?v=KetWmXlLxlc6Si419v7yCI0iyTTRUAyNyDQnSyE25cRej2ywAdJI1rikEINSJmZrVava3fBD8lkXDTazBk1MlbqD4hswEzXtehyzlII_k-CejGBTllascQvUK6qDnApKicUEKv1bv9PFDf35-LyuVoUjYCMBb1cZOgsOJPKZzgoppZ6ccyrqkgOwqXi1V0tUynPuvea3YKg=&uniplatform=NZKPT&language=CHS	Not RCTs
446	Xiao Yongsheng, Zhou Jian, Fan Jia.	Prevention of recurrence and metastasis after radical resection of hepatocellular carcinoma.	Journal of Hepatopancreatobiliary Surgery.	2010;22(6)	http://qikan.cqvip.com/Qikan/Article/Detail?id=36372992	Not RCTs
447	Liang Jiemei, Zhu Hua, Zhou Qiaowen, Huang Mingjuan, Wu Qiulian, Wang Xue, et al.	Research progress on the pharmacological action mechanism of curcumin.	Journal of Zhuang and Yao Medicine Research.	2023(3)	https://qikan.cqvip.com/Qikan/Article/Detail?id=00002EKK55707JP0MJDO6JPVMBR	Not RCTs
448	Fan Xun.	Experimental study on the inhibitory effect of Shehuang Xiaoliu Decoction on angiogenesis and metastasis of H22 mouse liver cancer.	[Master's Thesis]Hubei College of Traditional Chinese Medicine.	2004	https://kns.cnki.net/kcms2/article/abstract?v=KetWmXlLxlfGv_Ixufc2n0D6y4HR3V3_8N396pjpyGtWwwLG837xJ6IExEWE1z9ojyJxKKJPqXDFZlXrQ2HYylLGR91dBrF3_t-A101p1iHsvBac9PEg-OZrdDBND2s0xt018rVK6y6D-0eztuebilAxidwGkue1AuiLCtEVt3vuIiBJtFxVjs0x88FAadg5&uniplatform=NZKPT&language=CHS	Not RCTs
449	Zhang Yi, Zhang Yufeng, Niu Wenhui, Qi Yating, Zhao Yonghua, Fan Yafang.	Analysis of the mechanism of action of Shuanglian Decoction in the treatment of hepatocellular carcinoma based on network pharmacology and molecular docking.	Chinese Medicine Modern Distance Education of China.	2022;20(3)	http://qikan.cqvip.com/Qikan/Article/Detail?id=7106484942	Not RCTs
450	Fan Bingbing.	Analysis of the pharmacodynamic substances and action mechanism of total paeoniflorin against liver tumor.	[Doctoral Dissertation]Liaoning University of Traditional Chinese Medicine.	2020	https://kns.cnki.net/kcms2/article/abstract?v=KetWmXlLxlezMHFf9W90U6TwvQwKAIc02g7Nmx23AyHGujus_26qt2LW8eOj4biH1POz7PgPXLy0Wiq3kqHYS12I56ntbsBSrZd9ouKbqCB277TgQhxQpap-QV-c8tSYXz2am_uAj7zX1vLjQYMeQM9UL0WOwvolne_TZzQCtpBcrfS6310wk9Kj20Uvflk0FhiOCI8t5bg=&uniplatform=NZKPT&language=CHS	Not RCTs
451	Fan Fang, Chen Huijing, Hao Mingzhi, Chen Qin, Xie Ruixiang, Blanchet Benoit, et al.	Detection of serum sorafenib concentration by reversed-phase high-performance liquid chromatography and its clinical application.	Cancer Research and Clinic.	2015;27(11):721-4	https://d.wanfangdata.com.cn/periodical/ChlQZXJpb2RpY2FsQ0hJTmV3UzIwMjIwNzE5EhB6bHlqeWxjMjAxNTExMDAxGgg4aDF2MTFodg%3D%3D	Not RCTs
452	Fan Huanfang, Huang Mao, Li Jianping, Liu Jingxuan.	Study on the inhibitory effect of Rougan Sanjie Method on tumor cells in liver cancer rats.	Journal of Hebei Traditional Chinese Medicine and Pharmacology.	2006(03):3-4+2	https://link.cnki.net/doi/10.16370/j.cnki.13-1214/r.2006.03.001	Not RCTs
453	Fan Huanfang, Lei Shuen, Huang Mao.	Study on the intervention effect of Rougan Sanjie Method on liver cancer rats.	Lishizhen Medicine and Materia Medica Research.	2008(03):588-9	https://kns.cnki.net/kcms2/article/abstract?v=KetWmXlLxlc6kSO7J7KFLJdlEu5Q-hVWBEMgNNCq6bBJRz6qZlZtBqDtyA26Y4Id7ppvB0SXQIhRKu_F022hk2DdCDARNO1XyZWwwMQW0-AGsbfFmQf4lpdF3m8gfI_PH_-qaQsNtDds_emIn1ww0OoOYaLDaTasndlBE6nhLk3wnC7P2ibSOXE58l9JI8pg&uniplatform=NZKPT&language=CHS	Not RCTs
454	Liu Yang, Gong Yi, Fan Wei.	Construction of a targeted Pluronic F127/formononetin nanocomposite system and its in vitro anti-liver cancer activity.	Chinese Journal of Tissue Engineering Research.	2021;25(4)	https://kns.cnki.net/kcms2/article/abstract?v=KetWmXlLxldUBsk0bjzu5k85tKNWsuvkd7SKHJjQmyBhXwplCbzEp_M01qy8Qk71HRnFOKTu84DdHcy2lXlu_qFWpcZMOyci1FUM0lO45yb6-tZ-Y07sW9Y27ZXi6Z3_UtAOz_FlafHmqIY3wycpgBmW0CfFaHTo0GH3risfly0GDD7Nz-ztHbHgBEiwIYjOaBGS-50GMOA=&uniplatform=NZKPT&language=CHS	Not RCTs
455	Fan Zenghui.	Analysis of the effect and influence on serum tumor markers of camrelizumab combined with lenvatinib in the treatment of primary liver cancer.	Grand Doctors.	2024;9(05):129-32	https://next.cnki.net/middle/abstract?v=KetWmXlLxlffGPRmlGr6PciKSrLuNTrfylHDu2RGX3m4qQUvBd2fuUBbaEqLl-R4Rr7nWEK8n8yTAx8v5wQdoQk3GgtDJxo2M17AVAAgp0QmP1NFgGjtAEFJ3ovzqETkP8WVHunfIGXLAysguq7vTHM_jRghMjJjYUP3O4Wo14Cgsog1ZjTex1Ea4VBqHZIuv6QiG_cs1cQ=&uniplatform=NZKPT&language=CHS&scence=null	Ineligible intervention types
456	Guo Gang, Xu Jianhua, Han Jianhong, Liang Fang, Zhang Yong, Zhang Qiang, et al.	Effect of Shiquan Dabu Decoction on the growth and angiogenesis of metastatic tumors after resection of primary tumors in tumor-bearing mice with colon cancer.	Journal of Chinese Integrative Medicine.	2012;10(4)	https://kns.cnki.net/kcms2/article/abstract?v=KetWmXlLxlfIqlFeZLiKPzACI6ciGaAT9qFKZOhwNEa_4C6CDFJbEY2nVCRk4zhWYTCChblNIk7hNj9NQ1C2-aoRGcsTZWdrqrfzixCBDzR8hQExmYfNev3qZAPKFJdQ8BKYq1Zip3o9Q5PNpCKTwQjWwlKASqSOcY_MrrykHwVG4WfhBmMDbqQirTip2zkI&uniplatform=NZKPT&language=CHS	Not RCTs
457	Wang Lin, Yang Zhijun, Xiang Min, Wu Jikai, Fang Chen.	Preparation and in vitro evaluation of glycyrrhetinic acid-modified ginsenoside Rh_2 liposomes.	Chinese Journal of Experimental Traditional Medical Formulae.	2015;21(5)	http://qikan.cqvip.com/Qikan/Article/Detail?id=663914724	Not RCTs
458	Liu Junhong, Li Xinyu, Wang Miaolei, Fu Boya, Li Linman, Fang Hui.	Advantages and characteristics of traditional Chinese medicine in the treatment of liver fibrosis.	Journal of Clinical Hepatology.	2023;39(2)	https://qikan.cqvip.com/Qikan/Article/Detail?id=7109097995	Not RCTs
459	Liu Shuge, Li Yanming, Fang Xiangdong.	Role of miRNAs in liver cancer stem cells.	Acta Chinese Medicine and Pharmacology.	2014;30(12)	http://qikan.cqvip.com/Qikan/Article/Detail?id=663121449	Not RCTs
460	Hu Zeyu, Yang Qingrui, Zhou Cheng, Yang Lin, Xiao Haijuan, Fang Yu.	Research progress on chemotherapy resistance mechanism of liver cancer and traditional Chinese medicine intervention.	Chinese Journal of Experimental Traditional Medical Formulae.	2022;28(14)	http://qikan.cqvip.com/Qikan/Article/Detail?id=7107538306	Not RCTs
461	Chen Jun, Hou Ting, Cai Baochang, Hu Rongrong, Xiao Hanlu, Fang Yun.	Determination of brucine concentration in tumor-bearing mouse tissues by HPLC method.	Traditional Chinese Drug Research & Clinical Pharmacology.	2011;22(4)	http://qikan.cqvip.com/Qikan/Article/Detail?id=38588297	Not RCTs
462	Guan Dongyuan, Fang Zhaoqin.	Research progress on the prevention and treatment of liver cancer by strengthening the spleen and regulating qi.	Journal of Shanghai University of Traditional Chinese Medicine.	2005;19(2)	http://qikan.cqvip.com/Qikan/Article/Detail?id=16011315	Not RCTs
463	Fang Yukun.	Preliminary study on the extraction of polysaccharides from Cremastra appendiculata and its mechanism of action in vivo and in vitro on tumor-bearing mice (H22).	[Master's Thesis]Dalian Medical University.	2018	https://kns.cnki.net/kcms2/article/abstract?v=KetWmXlLxlfLs99GwdneiY6V0upDojAPmIH5SzryGfEm_7nVyE7BZlXqxReIkDkWj9lFrhopoxJmfadQmfb8fOdEDunu15cCBZHlJTKpCIC196mjXGUw7MgncyYjTp0ty_kDqQjKbvQ6OX0WSOd5c-Iq1vxbSv65dpNmxrzOKiI9EXbFfMGQ556D8Wf_4Osn-XvznUQI1zk=&uniplatform=NZKPT&language=CHS	Not RCTs
464	Feng Bing.	Mechanism of polysaccharide from Ocimum basilicum regulating epithelial-mesenchymal transition and inhibiting invasion and metastasis of liver cancer.	[Doctoral Dissertation]Guangzhou University of Chinese Medicine.	2015	https://kns.cnki.net/kcms2/article/abstract?v=KetWmXlLxle1ZRJaFdTo8IjCVWmwFFRapPVfJLYla7NNsX4eDwyxZN9BRE4q_eraWwnWfsKAxw6IcgKQ4PSUeWfYQjU2fbyN2iy4GK_alnoGr5KVQ0I6aMzukGPUpmd3DAXCTrDIcKcn7Qd51jfFFmpqj91s-8RBN0cWYMa4C4iOrv6GWhT4kEgsp0_gvC4gS4qHE9yqxSk=&uniplatform=NZKPT&language=CHS	Not RCTs
465	Feng Bing, Zhu Ying, He Songmin, Zhu Yazhen, Zheng Guangjuan.	Effect of traditional Chinese medicine Ocimum basilicum capsule on the expression of VEGF and Bcl-2 in rats with transplanted liver cancer after TACE.	Journal of Nanjing University of Traditional Chinese Medicine.	2013;29(02):146-50	https://link.cnki.net/doi/10.14148/j.issn.1672-0482.2013.02.016	Ineligible intervention types
466	Xing Miao, Feng Jinyi.	Clinical efficacy observation of Fuzheng Guben Jiedu Decoction combined with chemotherapy in the treatment of advanced digestive tract tumors.	Chinese Journal of Traditional Chinese Medicine Science and Technology.	2019;26(3)	http://qikan.cqvip.com/Qikan/Article/Detail?id=7001991398	Ineligible intervention types
467	Feng Qizhu.	Study on the anti-liver cancer mechanism of baicalein combined with luteolin targeting EGFR/ERK/NFκB signaling pathway.	[Doctoral Dissertation]Anhui Medical University.	2024	https://link.cnki.net/doi/10.26921/d.cnki.ganyu.2024.000158	Not RCTs
468	Feng Xue, Li Yi, Chen Tansheng.	Formulation optimization and in vitro evaluation of pH-responsive and mitochondrion-targeted bifunctional hyperoside liposomes by central composite design-response surface methodology.	Chinese Archives of Traditional Chinese Medicine.	2020;38(12):221-4	https://d.wanfangdata.com.cn/periodical/ChlQZXJpb2RpY2FsQ0hJTmV3UzIwMjIwNzE5Eg56eXl4azIwMjAxMjA1NxoIOGgxdjExaHY%3D	Ineligible intervention types
469	Feng Yufei, Chang Shuyuan, Qin Guozhao, Jing Zhongxu, Wang Yanhong.	Effect of FAM172A protein on the proliferation of HepG2 cells and related signaling pathways.	Chinese Traditional and Herbal Drugs.	2020;51(23):5934-42	https://d.wanfangdata.com.cn/periodical/ChlQZXJpb2RpY2FsQ0hJTmV3UzIwMjIwNzE5Egx6Y3kyMDIwMjMwMDQaCDhoMXYxMWh2	Not RCTs
470	Ye Jun, Han Shanshan, Feng Zhiqiang.	Effect of FAM172A protein on the proliferation of HepG2 cells and related signaling pathways.	Chinese Journal of Hepatobiliary Surgery.	2019;25(6)	http://qikan.cqvip.com/Qikan/Article/Detail?id=7002448595	Not RCTs
471	Huang Jinmei, Zhu Sumei, Qin Miao, Mo Junru, Qin Shina, Li Fang, et al.	Visualization analysis of m6A methylation research literature based on CiteSpace.	Chinese Journal of Modern Applied Pharmacy.	2023;40(1)	https://qikan.cqvip.com/Qikan/Article/Detail?id=7108962247	Not RCTs
472	Jing Xiao, Qiao Xinmei, Li Nan, Fu Huini.	Study on the short-term efficacy and safety of sodium bicarbonate combined with drug-loaded microsphere epirubicin in the treatment of primary liver cancer.	Drug Evaluation Research.	2020;43(6)	https://kns.cnki.net/kcms2/article/abstract?v=KetWmXlLxleiFAuxOt3p6C8AaZ5r4wt_xcW_Pmi7bwzGP8ULkvBfe16cPdBYjzX_CrntsrvmB37_K5572RuqMELbffzXAK4QPnip7rPGkgmkUPiDaV_ePCTiWR2iQnNONBZN-WxDdAh7XIHPXWLZmlKHj-ZFqFMva5NwKL3WNbSWjaqBqSUkPvGFSGctuolA11Ck3vLo-jw=&uniplatform=NZKPT&language=CHS	Ineligible intervention types
473	Fu Yuyan, Sun Hui, Wang Haode, Wang Haiyin.	Research on comprehensive evaluation methods of anti-tumor drugs.	Chinese Health Quality Management.	2022;29(6):4-8	https://d.wanfangdata.com.cn/periodical/ChlQZXJpb2RpY2FsQ0hJTmV3UzIwMjIwNzE5EhF6Z3dzemxnbDIwMjIwNjAwMhoIOGgxdjExaHY%3D	Not RCTs
474	Zhong Hongcai, Fu Boli.	Comparative study of two hemostatic materials in argon-helium knife targeted cryoablation for liver cancer.	Military Medical Journal of South China.	2005;19(6)	http://qikan.cqvip.com/Qikan/Article/Detail?id=21145392	Not RCTs
475	Fu Jun.	Study on the inhibitory proliferation effect and mechanism of elemene on hepatocellular carcinoma.	[Master's Thesis]The Second Military Medical University.	2015	https://kns.cnki.net/kcms2/article/abstract?v=KetWmXlLxldvtVOT--ZdRBYoN6O6CpS-TPGDYZQApqpAM6V7L3DPvH4Q_0Y9KuB_vETN0NdQV_zF55oNfNNzE9T1gYJ73j8SqIlP_p0-dqrPeILwWeqJjfeVFFyhnsdLxGq_uvW_K5sks04tGmDViGjMYB54mxo5JGKeYXIKtZEP9no5bb4q8c4rVe6VjSF4MRk2bnoETuA=&uniplatform=NZKPT&language=CHS	Not RCTs
476	Li Jing, Gan Hongxia.	Study on the mechanism of action of Curcuma zedoaria against liver cancer based on network pharmacology and molecular docking technology.	Journal of Southwest University for Nationalities (Natural Science Edition).	2020;46(5)	http://qikan.cqvip.com/Qikan/Article/Detail?id=7103015152	Not RCTs
477	Guan Dongyuan, Fang Zhaoqin, Dai Xiaoping, Liang Chao, Hu Wei, Wu Zhonghua, et al.	Study on the role of MT1E in liver cancer cells and the differences in its expression regulation by different traditional Chinese medicine treatment methods.	Chinese Journal of Basic Medicine in Traditional Chinese Medicine.	2009(11)	http://qikan.cqvip.com/Qikan/Article/Detail?id=32501790	Not RCTs
478	Guan Dongyuan, Fang Zhaoqin, Dai Xiaoping, Liang Chao, Hu Wei, Wu Zhonghua, et al.	Expression of MT1E in the process of liver cancer formation and its role in liver cancer cells.	World Chinese Journal of Digestology.	2009(17)	https://d.wanfangdata.com.cn/periodical/ChlQZXJpb2RpY2FsQ0hJTmV3UzIwMjQwNzA0Eg9ocnhoenoyMDA5MTcwMDMaCGxoYzMyNHFq	Not RCTs
479	Hu Wei, Fang Zhaoqin, Liang Chao, Guan Dongyuan, Dai Xiaoping, Wu Zhonghua, et al.	Study on the role of keratin 18 in liver cancer proliferation by RNAi and the regulation of different traditional Chinese medicine treatment methods.	Anhui Medical and Pharmaceutical Journal.	2010;14(6)	http://qikan.cqvip.com/Qikan/Article/Detail?id=33956107	Not RCTs
480	Hu Wei, Fang Zhaoqin, Liang Chao, Guan Dongyuan, Dai Xiaoping, Wu Zhonghua, et al.	Study on the role of CK18 in liver cancer proliferation by RNAi and the regulation of different traditional Chinese medicine treatment methods.	Liaoning Journal of Traditional Chinese Medicine.	2010;37(4)	http://qikan.cqvip.com/Qikan/Article/Detail?id=33567276	Not RCTs
481	Liu Zhuang, Gao Dong.	Hepatobiliary tumor model and new technology for precise drug screening.	Journal of Clinical Hepatology.	2022;38(3)	http://qikan.cqvip.com/Qikan/Article/Detail?id=7106827200	Not RCTs
482	Gao Guanghui.	Experimental study on the anti-tumor angiogenesis effect of Xiaoaiping, a traditional Chinese medicine, on Lewis lung cancer in C57BL/6 mice.	[Master's Thesis]Fudan University.	2009	https://kns.cnki.net/kcms2/article/abstract?v=KetWmXlLxlfIFUUUdaVVEhxDj_5wLWEu_wgp00NzV53RqQzOivsP-pNeJbvSIWS12II0Sx5kRGpuAZM8kYlYyNNkpqp_9w5uf1VIMYBiQ3qLGrvvs1S0AMnKyKxcZ7-kzuCSNjbAv9NssHID6ogI9xKHElYvmxh7ZP19WBqFLt88oOSKpu7d2U7qXV1LT-No&uniplatform=NZKPT&language=CHS	Not RCTs
483	Hua Wen, Gao Hongbin.	Study on the mechanism of action of Sparganium-Stigmatella drug pair in the treatment of liver cancer based on network pharmacology.	World Journal of Traditional Chinese Medicine.	2022;17(5)	http://qikan.cqvip.com/Qikan/Article/Detail?id=7107169175	Not RCTs
484	Wu Chen, Wei Yun, Zhang Zhihong, Gao Huiqin.	Network pharmacology study of Gentiana macrophylla-Clematis chinensis drug pair.	Chinese Archives of Traditional Chinese Medicine.	2021;39(1)	http://qikan.cqvip.com/Qikan/Article/Detail?id=7104263302	Not RCTs
485	Gao Jinsheng, Song Aiying, Bi Junfang, Gao Lei.	Experimental study on the antitumor effect of Pingtiao Decoction.	Carcinogenesis,Teratogenesis & Mutagenesis.	2007;19(5)	http://qikan.cqvip.com/Qikan/Article/Detail?id=25504226	Not RCTs
486	Gao Lianyin.	Study on the regulatory effect of Aitongxiao on cytokines HIF-1α, VEGF and PHD2 in the hypoxic microenvironment of hepatocellular carcinoma.	[Doctoral Dissertation]Hunan University of Chinese Medicine.	2014	https://kns.cnki.net/kcms2/article/abstract?v=KetWmXlLxlc4YS1Npxw2DBA0ElTim8DXmDp1sPwjYlAm4-OJ3T5kX-vMOez8lfRVNa3PeWL2k7mr1CX6mB_p7ZX0PSDgfxtg0He3JAqjl9ZWinjOuFKbLve7hFRTxGYXe6BkNui5xLIguv_zzH5_wGEatyce4XUHPNeRXQAMaWNDlKfw7KjzGaktlMXaklJ6&uniplatform=NZKPT&language=CHS	Not RCTs
487	Gao Mingsheng, Chen Yongjun, Yao Yong, Feng Lei.	Research progress in high-intensity focused ultrasound in the treatment of pancreatic cancer and liver cancer.	Oncology Progress.	2021;19(22):2283-7+95	https://kns.cnki.net/kcms2/article/abstract?v=KetWmXlLxlcLaIOpbRPogoDMz-KfYKZJHB6qmpuDIMEVCfuUFVsOMFQ941D6loKh_pIF6GqQaHszQKEActODaMVxp-upH2uJsJuiw4BZvkw1l-n4UuAryScAXd6r0DyWVhI9BDt70ena_BqIFwF2W3FKldpKTMszYJNlk1E4Qr_L4zdqof6Azkc1l3JMoTYvguEmgBlvcik=&uniplatform=NZKPT&language=CHS	Not RCTs
488	Yang Guangming, Yang Xiaojun, Ma Ting, Gao Peng.	Effect of silencing alpha-fetoprotein expression on the functionality of human liver cancer cell HepG2.	Chinese Journal of Experimental Surgery.	2016;33(10)	http://qikan.cqvip.com/Qikan/Article/Detail?id=670311353	Not RCTs
489	Zhu Jinxia, Gao Ping.	Treatment of skin toxicity caused by sorafenib from the perspective of visceral treatment.	Asia-Pacific Traditional Medicine.	2019;15(8)	http://qikan.cqvip.com/Qikan/Article/Detail?id=7002853080	Not RCTs
490	Gao Poyue, Wang Zhanmei.	Comparison of the application effects of different treatment regimens in patients with liver cancer complicated with portal vein tumor thrombus.	Qingdao Medical Journal.	2018;50(4):248-51	https://d.wanfangdata.com.cn/periodical/ChlQZXJpb2RpY2FsQ0hJTmV3UzIwMjIwNzE5Eg1xZHd4MjAxODA0MDAzGgg4aDF2MTFodg%3D%3D	Ineligible intervention types
491	Jin Wenjing, Gao Qilong.	Discussion on diarrhea caused by regorafenib from the perspective of the concept of unity of five viscera.	Clinical Research of Traditional Chinese Medicine.	2020;12(12)	http://qikan.cqvip.com/Qikan/Article/Detail?id=7101926031	Not RCTs
492	Huang Hao, Li Baoliang, Yang Xingjiu, Li Mengyuan, Zhu Ruimin, Hu Juanjuan, et al.	Construction and preliminary application of human tumor xenograft model of liver cancer.	Chinese Journal of Comparative Medicine.	2017;27(8)	https://kns.cnki.net/kcms2/article/abstract?v=KetWmXlLxlfuvE9EhVmoKxUU5uOK9gYUctK3HDuo2gkb5kc_-bAwyxuukFh3rlrq6IF32vIHPoA3kdHnq5SNh8EipPUwd9KRnA7WVw1w2MPUWBq0VH4YFQaJoyay0ilEZK4YtN-CdmCuJqyP26sVpdXhipcNHOe7X6V3ZSclXogDqWEnMv8c-jjzTCAZFFaavP6FQAw3zWw=&uniplatform=NZKPT&language=CHS	Not RCTs
493	Li Hanmin, Gao Xiang.	Mechanism of liver regeneration microenvironment in liver cancer affecting the malignant transformation of liver stem cells into liver cancer and its heterogeneity.	Chinese Journal of Integrated Traditional and Western Medicine on Liver Diseases.	2021;31(8)	http://qikan.cqvip.com/Qikan/Article/Detail?id=7105528726	Not RCTs
494	Xu Ying, Xiao Peng, Ba Taotao, Ding Mengmeng, Gao Yanhang.	Research progress and controversy of statins in the prevention and treatment of hepatocellular carcinoma.	Chinese Journal of Oncology.	2021;43(7)	http://qikan.cqvip.com/Qikan/Article/Detail?id=7105261030	Not RCTs
495	Gao Yemei, Chen Yiqi, Zhang Hui.	Clinical observation of thalidomide combined with FOLFOX regimen in the treatment of advanced liver cancer.	Chinese Journal of Medical Guide.	2014(6):1042-3	https://d.wanfangdata.com.cn/periodical/ChlQZXJpb2RpY2FsQ0hJTmV3UzIwMjIwNzE5Eg96Z3l5ZGsyMDE0MDYwNjcaCDhoMXYxMWh2	Ineligible intervention types
496	Zhou Bin, Chen Zhihao, Gong Xumeng, Gao Yi.	Research progress of bone marrow stem cell transplantation in the treatment of hepatocellular carcinoma.	China Medical Herald.	2014;11(22)	http://qikan.cqvip.com/Qikan/Article/Detail?id=662022117	Not RCTs
497	Gao Yinghao.	Clinical observation of Fuzheng Xiaoji Huayu Pill combined with CyberKnife in the treatment of primary liver cancer.	[Master's Thesis]Guangxi University of Chinese Medicine.	2018	https://kns.cnki.net/kcms2/article/abstract?v=KetWmXlLxlfamjRXP8_yifEMDOCS8bzo2VDoH257hCYQdEvBVSdNUH2mmGSZrLvEkFSJf0Vn1Yv2FAePMT_mS2cQ3_iWUT3Bdth99aw0qrVOyLtkPCe4LlajXGuRvdp61q8Fo2USpy53wITHcGVjyeai09nxpUnjk8d0d-SgFlfEdmfa0NWRIbChfrAGJjq67-KquNIZezQ=&uniplatform=NZKPT&language=CHS	Ineligible intervention types
498	Zhang Lin, Gao Yong.	Effect of Fufang Hongdoushan Capsule on the expression of HIF-1α, VEGF and PCNA in Walker-256 transplanted liver cancer rats.	Shaanxi Journal of Traditional Chinese Medicine.	2019;40(2)	https://kns.cnki.net/kcms2/article/abstract?v=KetWmXlLxles80TtzLNP4YRGBeIs3TwW9tKJjDiOuIaEGy1yf3hKTnLz1gBdHfE0KiUjOmWzluW51GgZDPelWb-UbLXVHF-yTU8vRAfMXTWNuvHW_OGqNiJZ6WwiStEB21cycagZv8gjq0vlgp6Ab5lcSjK2PZ4LR4f04-uH-ycfi6tax09gcLN0v9KSyK8lJ3jvJJoJuOU=&uniplatform=NZKPT&language=CHS	Not RCTs
499	Zou Zhijian, Hu Jianxin, Wang Xiaomin, Gao Zengguang.	Effect of aqueous extract of Euphorbia humifusa on the expression of VEGF and MMP-9 protein in H22 tumor-bearing mice.	China Journal of Modern Medicine.	2013;23(36)	https://kns.cnki.net/kcms2/article/abstract?v=KetWmXlLxlfHoF0AWJjfFFpehZOVbvpttvqMo8ZRwZ7ZBrf93p94E0MYzh4kiYN_wVD5GbH1is4CHmDTLne881B2eJ65R8CcUadkfjscJtM2NgJXJU76wX7tReticSqruGrmoSCEg-dAQUkKFss6P5bZod5gMBQqw35W47OWAv8wZGjSlqfAAvAYR-Jb0Oc4&uniplatform=NZKPT&language=CHS	Not RCTs
500	Zhu Tao, Wang Linlin, Ge Pengling.	Research progress of pyroptosis-related signaling pathways in liver cancer.	Modern Oncology.	2020;28(5)	http://qikan.cqvip.com/Qikan/Article/Detail?id=7101040725	Not RCTs
501	Huang Bingcang, Zhan Songhua, Geng Daoying.	MRI manifestations of focal apoptosis of rat liver tumor cells.	Chinese Journal of Medical Computer Imaging.	2009;15(6)	http://qikan.cqvip.com/Qikan/Article/Detail?id=32674458	Not RCTs
502	Zhang Muyao, Tan Xiaohui, Wang Zhenfei, Geng Gang.	Study on the mechanism of action of Cyperus rotundus in the treatment of liver cancer based on network pharmacology method.	Henan Traditional Chinese Medicine.	2021;41(7)	http://qikan.cqvip.com/Qikan/Article/Detail?id=7105129836	Not RCTs
503	Geng Jie.	Comparison of the efficacy and safety of sorafenib combined with TACE and RFA in the treatment of primary liver cancer.	Contemporary Medicine Forum.	2021;19(19)	https://d.wanfangdata.com.cn/periodical/ChlQZXJpb2RpY2FsQ0hJTmV3UzIwMjQwNzA0Eg9kZHl5bGMyMDIxMTkwMTYaCG9pbDllM3Rq	Ineligible intervention types
504	Gong Wen.	Application of "state-target-cause" syndrome differentiation and treatment strategy in metabolic-associated fatty liver disease.	Chinese Journal of Integrated Traditional and Western Medicine on Liver Diseases.	2023;33(11)	https://qikan.cqvip.com/Qikan/Article/Detail?id=7110903641	Not RCTs
505	Wang Feng, Qin Shukui, Fang Weijia, Liu Xiufeng, Hua Haiqing, Li Guimei, et al.	Clinicopathological report of skin capillary hyperplasia caused by anti-PD-1 monoclonal antibody SHR-1210 in the treatment of primary liver cancer.	Chinese Clinical Oncology.	2017;22(12)	http://qikan.cqvip.com/Qikan/Article/Detail?id=674329403	Not RCTs
506	Yao Yiqing, Gong Yabin.	Research progress of traditional Chinese medicine in preventing recurrence and metastasis of liver cancer.	Chinese Journal of Basic Medicine in Traditional Chinese Medicine.	2021;27(5)	http://qikan.cqvip.com/Qikan/Article/Detail?id=7104898710	Not RCTs
507	Gong Yan.	Design, synthesis and anticancer selectivity evaluation of ligustrazine-bile acid derivatives.	[Master's Thesis]Beijing University of Chinese Medicine.	2016	https://kns.cnki.net/kcms2/article/abstract?v=KetWmXlLxlf9uR-1JSyI9prH_4hy9hsBeYRzLSrGLJ6gFmY723YiKwGxG7yiQR05uf9Zqtc8oLaEjwP3X3Q97fELMGZ_l9bZhplyf9dbDGJEmnGibalGwDLyjCULQoJqTLfdaLvBfzzsRUd9IlVYYicuvq52lEgc5TBIEmlXkUMJm8V-pSvoWDkwMyLj38jBJSYHURD2QJE=&uniplatform=NZKPT&language=CHS	Not RCTs
508	Gong Huimin.	Study on the gastrointestinal absorption kinetics of isoliquiritigenin and the development and antitumor activity of solid lipid nanoparticles.	[Master's Thesis]Lanzhou University.	2012	https://kns.cnki.net/kcms2/article/abstract?v=KetWmXlLxlfnH3VEnYbk5pwMP5mkZL0Od4m0bEzUNHta729T7iaBYMsM--mi8k3D2xfR6XmXDUBH2ii0y3exxvsOIVTzn6O6YQpKgdfnM4tLhg41WDfwfoSjv4AqwEVW3MKJWiBVsVl13Gii1MAc8aRr2WVGlHYt6xJKUSlmzeLS6eSei9preFPDyzKsZygTQWEt6cCbDQg=&uniplatform=NZKPT&language=CHS	Not RCTs
509	Chen Tao, Chen Maohua, Hu Yueqin, Gong Zipeng.	Experimental study on the anti-liver cancer effect of Panax japonicus polysaccharide.	Lishizhen Medicine and Materia Medica Research.	2010;21(6)	http://qikan.cqvip.com/Qikan/Article/Detail?id=34438484	Not RCTs
510	Du Yijiang, Gou Jinping.	89 cases of advanced liver cancer treated with anti-cancer traditional Chinese medicine prescription combined with western medicine.	Clinical Research of Traditional Chinese Medicine.	2014;27(12)	http://qikan.cqvip.com/Qikan/Article/Detail?id=663095090	Ineligible intervention types
511	Tang Xu, Jing Xiaohong, Gou Xingchun.	Cancer-related molecule CD147 and targeted therapy for liver cancer.	Chemistry of Life.	2012;32(2)	http://qikan.cqvip.com/Qikan/Article/Detail?id=41729222	Not RCTs
512	Zhai Yu, Xie Hong, Gu Hongchen.	Effect and mechanism of dextran magnetic fluid heat treatment on the growth of H22 transplanted tumor in mice.	Cancer Research on Prevention and Treatment.	2006;33(3)	https://kns.cnki.net/kcms2/article/abstract?v=KetWmXlLxldemH7Dk9yjnaUNGebNKGWo_seDBu6jIjuoY7iuLYwKYdSRnbx3B8XjT-UA8aHwo5ZQs3NG-x_GPf9cEoN0dhqLzVIU9t7M5F5glwq7e81-X08gQU6vp0PuvQlWzVTYjtpvAAPNWvcNYJ7AUxS4zWOLpTbqOIzTtLcWc0N_QsXAndtP5sPLCcLz&uniplatform=NZKPT&language=CHS	Not RCTs
513	Ye Shiqing, Guo Xiaqing, Gui Xiongbin, Xu Bin, Yu Yuan, Gu Shijing.	Progress in interventional therapy for primary liver cancer.	Journal of Digestive Oncology (Electronic Edition).	2021;13(4)	http://qikan.cqvip.com/Qikan/Article/Detail?id=7106865104	Ineligible intervention types
514	Zhang Jing, Shi Jinfang, Gao Chun, Jiang Min, Wang Yulin, Gan Jianhe, et al.	Changes and significance of microRNA expression in peripheral blood mononuclear cells at different stages of hepatitis B virus infection.	Chinese Journal of Laboratory Medicine.	2012;35(6)	http://qikan.cqvip.com/Qikan/Article/Detail?id=42396263	Not RCTs
515	Gu Han, Li Cheng.	Research progress of magnetic nanoparticles in magnetic resonance imaging and targeted therapy of hepatocellular carcinoma.	Journal of Clinical Hepatology.	2013;29(10):740-3	https://d.wanfangdata.com.cn/periodical/ChlQZXJpb2RpY2FsQ0hJTmV3UzIwMjIwNzE5EhBsY2dkYnp6MjAxMzEwMDA1Ggg4aDF2MTFodg%3D%3D	Not RCTs
516	Wu Xianghua, Li Zonghai, Wang Huamao, Li Jinjun, Yao Ming, Chen Xianlian, et al.	Inhibitory effect of Tie2-mediated gene introduction system transducing p53 gene on lung cancer.	Cancer.	2007;27(4)	https://kns.cnki.net/kcms2/article/abstract?v=KetWmXlLxlehd9SdPtarXqtOahJyYMgpQIUDLb0Hr719VbOkf9JnNGRaWylY2DUDX6ZQx30DwGXAsW4MZLsXepS_2Tw6ToZGO1_0L0rXarVLji-QmIu-9D2XP_ladq9_FNdaeyPt1Y-PTt0gpH5QGuoyY5cCIJqfti0rxlMasDhxeGnoLm3NxsvuM0AZhTeh&uniplatform=NZKPT&language=CHS	Not RCTs
517	Liu Xinyuan, Gu Jinfa.	New progress and anticancer strategy of targeted gene-virus therapy for cancer.	Cancer.	2006;25(10)	http://qikan.cqvip.com/Qikan/Article/Detail?id=23235331	Not RCTs
518	Qi Rong, Cai Ying, Li Binghua, Lin Zhixin, Gu Jinfa.	Adeno-associated virus carrying hTERT promoter-regulated TRAIL gene specifically kills tumor cells.	Cancer.	2008;27(10)	http://qikan.cqvip.com/Qikan/Article/Detail?id=28352697	Not RCTs
519	Gu Wei.	Clinical application research of traditional Chinese medicine in interventional therapy of liver cancer.	Chinese Archives of Traditional Chinese Medicine.	2003;21(12):2064-6	https://d.wanfangdata.com.cn/periodical/ChlQZXJpb2RpY2FsQ0hJTmV3UzIwMjIwNzE5Eg56eXl4azIwMDMxMjA0MRoIOGgxdjExaHY%3D	Ineligible intervention types
520	Gu Wei, Han Keqi.	Clinical application of traditional Chinese medicine in interventional therapy of liver cancer.	Chinese Hepatology.	2003;8(4):59-61	https://d.wanfangdata.com.cn/periodical/ChlQZXJpb2RpY2FsQ0hJTmV3UzIwMjIwNzE5EgtnejIwMDMwNDAyORoIOGgxdjExaHY%3D	Ineligible intervention types
521	Gu Wenjing, Ye Lihong.	Current status and prospect of experimental research on prevention and treatment of liver cancer by traditional Chinese medicine at the molecular and gene levels.	Chinese Archives of Traditional Chinese Medicine.	2007;25(6):1214-6	https://d.wanfangdata.com.cn/periodical/ChlQZXJpb2RpY2FsQ0hJTmV3UzIwMjIwNzE5Eg56eXl4azIwMDcwNjA1NRoIOGgxdjExaHY%3D	Not RCTs
522	Gu Xiaoqiang, Tao Hua, Xu Jiahua, Li Xin, Li Hongwei, Wu Qing.	Clinical effect of domestic targeted knife cryoablation in the treatment of early primary hepatocellular carcinoma.	Academic Journal of Second Military Medical University.	2021;42(8):932-6	https://d.wanfangdata.com.cn/periodical/ChlQZXJpb2RpY2FsQ0hJTmV3UzIwMjIwNzE5EhFkZWp5ZHh4YjIwMjEwODAxNxoIOGgxdjExaHY%3D	Ineligible intervention types
523	Guangdong Anti-Cancer Association Liver Cancer Professional Committee, Department of Hepatobiliary Surgery, Cancer Center of Sun Yat-sen University.	Multidisciplinary combined treatment strategies and methods for liver cancer - Guangdong expert consensus (2).	Chinese Journal of Practical Surgery.	2014(8):735-8	https://d.wanfangdata.com.cn/periodical/ChlQZXJpb2RpY2FsQ0hJTmV3UzIwMjIwNzE5EhF6Z3N5d2t6ejIwMTQwODAyMRoIOGgxdjExaHY%3D	Not RCTs
524	Li Feiyan, Wang Minggang, Mao Dewen, Gui Xiongbin.	Role of gasdermin D in the pathological progression of liver diseases.	Journal of Clinical Hepatology.	2023;39(3)	https://qikan.cqvip.com/Qikan/Article/Detail?id=7109212837	Not RCTs
525	Zhao Zhicheng, Zheng Shusen, Wan Yunle, Jia Changku, Li Jinjun, Gu Jianren, et al.	Role of angiogenic factors and receptors in the growth of liver cancer.	Chinese Journal of Oncology.	2004;26(8)	https://kns.cnki.net/kcms2/article/abstract?v=KetWmXlLxlc45kTXt9db0w5QKHkHPysEWT9bUIVtSgyfuAsIYPgskINAiipHiDLhfXyRcIMduLFSg9TD6_yiWtXqcdGagJJkKf04pwWGIpUcH88p5oCNAYiIFzX2I5vhmRSFh5Wb-9eOTDKtdu4MJmcTc77VG81d1g3HJA873t2uEZrTURoNEHX5D79LNZCR&uniplatform=NZKPT&language=CHS	Not RCTs
526	Zhu Xiaojun, Quan Xianyue, Guo Chengwei.	Characteristics of three-dimensional vascular imaging of 64-slice spiral CT in primary hepatocellular carcinoma.	Journal of Practical Medicine.	2008;24(10)	http://qikan.cqvip.com/Qikan/Article/Detail?id=27405399	Not RCTs
527	Guo Fang.	Apoptosis of liver cancer cells induced by curcumol through regulating Raf/MEK/ERK signaling pathway.	[Master's Thesis]Guangdong Pharmaceutical University.	2018	https://kns.cnki.net/kcms2/article/abstract?v=KetWmXlLxldNOzd6ix4kRdoczlAuCqdgpRKlWD4WAcFrBGi74E6pZksbzQuyLhRid21J9sRxPGaHGCVzOxwUWmaxxbdZp905s58IDbOEgrM5-x5O78NMjNDelkNZSHbwdl8_GKt-7xCtFaLJPMkDhhpJeCdNZEFpgHTqpvOe6Zsx9uD4wfeGxvImTE9cvlzfdZ8i4JXQXIw=&uniplatform=NZKPT&language=CHS	Not RCTs
528	Jiang Xianzhong, Guo Honglian.	Research on the anti-tumor mechanism of botanical anti-cancer traditional Chinese medicine.	Modern Medicine and Health.	2018;34(19)	http://qikan.cqvip.com/Qikan/Article/Detail?id=676350127	Not RCTs
529	Qiao Luxin, Wang BenShi, Chen Dexi, Shi Ying, Guo Hongliang.	Quantitative analysis of plasma circulating free mitochondrial DNA in patients with primary liver cancer and its diagnostic significance.	Journal of Clinical Laboratory.	2015;33(1)	http://qikan.cqvip.com/Qikan/Article/Detail?id=663795980	Not RCTs
530	Sheng Qingshou, Wang Wu, Guo Hongwu.	Therapeutic effect and mechanism of dihydroartemisinin on primary liver cancer rats.	Chinese Journal of Experimental Traditional Medical Formulae.	2014;20(14)	http://qikan.cqvip.com/Qikan/Article/Detail?id=661598933	Not RCTs
531	Tu Shuangshuang, Guo Hui.	Mechanism of action of traditional Chinese medicine in the treatment of primary liver cancer.	Journal of Traditional Chinese Medicine.	2021;36(4)	http://qikan.cqvip.com/Qikan/Article/Detail?id=7104337945	Not RCTs
532	Guo Meng, Zhang Chenghui, Xu Yun, Zhai Yufeng.	43 cases of advanced primary liver cancer treated by comprehensive traditional Chinese medicine therapy assisted by hepatic artery infusion.	Chinese Journal of Experimental Traditional Medical Formulae.	2014;20(15):195-9	https://link.cnki.net/doi/10.13422/j.cnki.syfjx.2014150195	Ineligible intervention types
533	Chen Shuangning, Shen Yuanyuan, Huang Wenlin, Guo Dongwei, Zhou Jianping, Guo Shengrong.	Research progress of anti-tumor adenovirus nanocomposites.	Chinese Journal of New Drugs.	2012;21(4)	http://qikan.cqvip.com/Qikan/Article/Detail?id=40974946	Not RCTs
534	Xu Fagong, La Cuiling, Guo Xinjian.	Mechanism of action of inhibiting AFP expression on liver injury repair in liver cancer mouse model.	Journal of Clinical and Experimental Medicine.	2020;19(11)	http://qikan.cqvip.com/Qikan/Article/Detail?id=7102123484	Not RCTs
535	Tian Xuefei, Tao Yiming, Zhou Qing, Sun Jing, Guo Yongliang.	Effect of RNA interference-induced apoptosis of HepG2 cells on the drug sensitivity of tanshinone IIA.	Chinese Journal of Integrated Traditional and Western Medicine on Liver Diseases.	2009;19(2)	http://qikan.cqvip.com/Qikan/Article/Detail?id=30242295	Not RCTs
536	Guo Yong.	Clinical efficacy of bevacizumab combined with neoadjuvant chemotherapy in the treatment of breast cancer and its effect on the expression of vascular endothelial growth factor and apoptotic molecules in breast tissue.	Journal of Clinical Rational Drug Use.	2021;14(9)	https://link.cnki.net/doi/10.15887/j.cnki.13-1389/r.2021.09.015	Ineligible intervention types
537	Zhang Biyan, Gu Jianzhong, Guo Yong.	Research progress in the clinical study of lenvatinib in the treatment of advanced tumors.	Chinese Journal of New Drugs.	2018;27(5)	http://qikan.cqvip.com/Qikan/Article/Detail?id=674830858	Not RCTs
538	Yong Jinpeng, Zhou Shifan, Zhou Chaofeng, Guo Zhizhong.	Evaluation of the efficacy of Kanglaite Injection combined with targeted therapy and immunotherapy in patients with advanced liver cancer.	Practical Clinical Journal of Integrated Traditional Chinese and Western Medicine.	2023;23(22)	https://qikan.cqvip.com/Qikan/Article/Detail?id=7111275087	Ineligible intervention types
539	Guo Zhongcong, Gong Chun, Wen Zhi, He Piao, Wang Lihuai.	Effect of Aikangpian on the expression of HGF and VEGF proteins in liver metastasis of colorectal cancer in BALB/c mice.	Journal of Jiangxi University of Traditional Chinese Medicine.	2020;32(2)	https://kns.cnki.net/kcms2/article/abstract?v=KetWmXlLxldCnR59nWowbvnH8va_xMYmpEVS8cr8TzVYEg89Y3njnA41HPD8QoYY2OKN8W2qqNrh8vu9opjsZF2u4XV4a2ubA6N2sqil5cVRndkkIQ4dYddTI2yZzeKZd7ScTqjmG-FKSISzQjtX9jfjMPR5Gk3V0hNAJd8xLUrvHGUXvtJ1K90Yk-GQ-fZbgas-OmgcNO8=&uniplatform=NZKPT&language=CHS	Not RCTs
540	Xu Bufan, Lv Tiefeng, Guo Jianchun.	Clinical study on the optimal treatment of apatinib combined with TACE in patients with advanced hepatocellular carcinoma.	Chinese Journal of Integrated Traditional and Western Medicine on Liver Diseases.	2020;30(3)	https://kns.cnki.net/kcms2/article/abstract?v=KetWmXlLxldJIA1QoChEZzxMLI619nWhjPSGMpk2DN6e16NV86R47Tt3V7OThtwW9lcFXIR4B26VkFfT0pdfpogqXaghM6-fTmKqj4zX-SsPi0g9RL93d3BJpMToXhehEkZu_KRpnZZPr01e81DQ17lsdgEDPUXythyv4UIMAdSQPVfSaxXUEWLB4xddVtNLvkBPT6NBTX0=&uniplatform=NZKPT&language=CHS	Ineligible intervention types
541	Lian Xu, Sun Weixiu, Han Chongxu.	Screening of key hub genes specific to young patients with hepatocellular carcinoma based on bioinformatics and their clinical significance.	Chinese Journal of Cancer Biotherapy.	2020;27(2)	http://qikan.cqvip.com/Qikan/Article/Detail?id=7101307215	Not RCTs
542	Wang Shan, Du Lina, Tong Li, Li Miao, Jin Yiguang, Han Guang.	Preparation, properties and antitumor effects of self-assembled bodies of phospholiporyl N-tetradecanoyl gemcitabine lipid derivatives.	Journal of International Pharmaceutical Research.	2014;41(2)	http://qikan.cqvip.com/Qikan/Article/Detail?id=49629986	Not RCTs
543	Zhu Baohe, Wang Chengyou, Ni Yong, Zhang Minjie, Liao Yunjun, Zhan Yongqiang, et al.	Experimental study on targeted killing of liver cancer cells by human alpha-fetoprotein enhancer-driven suicide gene.	Chinese Journal of Digestive Surgery.	2011;10(4)	http://qikan.cqvip.com/Qikan/Article/Detail?id=38832408	Not RCTs
544	Yan Dong, Han Shanshan.	Analysis of the material basis and molecular mechanism of Kang'ai Injection in the treatment of hepatocellular carcinoma based on network pharmacology and molecular docking technology.	Electronic Journal of Liver Cancer.	2021;8(1)	https://kns.cnki.net/kcms2/article/abstract?v=KetWmXlLxlcHtF7ukA6VuMiNe6iGeOHQGy_r1ZLuokv3WoupnmC5JXohP_aUWwI65W7s8IY7-POfAZzx679-L0hFp34JVJ8RYJGshOO4y11tUzvHWxvIMHUDPRP_2uahDqewXFQpTffFRdw0lH-C4IFB6pmIHEoR0sZbtARhwGxny6Wtz6buQhiCQa-8WQZuH_yELr62Ao0=&uniplatform=NZKPT&language=CHS	Not RCTs
545	Su Yuqian, Hu Xin, Han Tao.	Effect of Kushen Huangqi Decoction on serum growth factors and immune function in patients with primary liver cancer based on the theory of tumor microenvironment.	Liaoning Journal of Traditional Chinese Medicine.	2023;50(4)	https://link.cnki.net/doi/10.13192/j.issn.1000-1719.2023.04.016	Ineligible intervention types
546	Luo Rongrong, Shi Yuankai, Han Xiaohong.	Value of autoimmune antibodies in the clinical diagnosis and treatment of liver cancer.	Chinese Journal of Oncology.	2021;43(11)	http://qikan.cqvip.com/Qikan/Article/Detail?id=7106076558	Ineligible intervention types
547	Li Zhen, Zhou Jinxue, Ren Jianzhuang, Zhang Wenjing, Han Xinwei.	Clinical value of ^131I metuximab perfusion combined with transcatheter arterial chemoembolization in the treatment of recurrence after interventional therapy for advanced liver cancer.	Chinese Journal of Hepatology.	2013;21(10)	http://qikan.cqvip.com/Qikan/Article/Detail?id=47448282	Ineligible intervention types
548	Zhang Xiang, Han Yanmei.	Research progress on the role of angiogenesis in the pathogenesis of hepatocellular carcinoma.	Chinese Journal of Cancer Biotherapy.	2015;0(5)	http://qikan.cqvip.com/Qikan/Article/Detail?id=90768387504849534853485057	Not RCTs
549	Deng Fuxing, Huang Jian, Liang Qi, Han Zeguang.	Expression and function of CL-L1 gene in liver cancer.	Cancer.	2007;27(1)	http://qikan.cqvip.com/Qikan/Article/Detail?id=23809501	Not RCTs
550	Gao Mosheng, Wang Yuping, Han Zeguang.	Expression and function of MeplA gene in liver cancer.	Journal of Modern Laboratory Medicine.	2011;26(3)	http://qikan.cqvip.com/Qikan/Article/Detail?id=38467524	Not RCTs
551	Luo Qing, Wang Na, Deng Chuanhuai, Han Zeguang.	Correlation analysis between gene expression and postoperative recurrence of liver cancer.	Genomics and Applied Biology.	2020;39(12)	http://qikan.cqvip.com/Qikan/Article/Detail?id=7104217937	Not RCTs
552	Wang Na, Zhao Linan, Han Zeguang.	Application of single-cell sequencing technology in liver cancer research.	Acta Chinese Medicine and Pharmacology.	2020;36(5)	http://qikan.cqvip.com/Qikan/Article/Detail?id=7102190081	Not RCTs
553	Han Zhuoyue, Dai Jingyou, Zhang Xinchen.	Research progress in the combination therapy of sorafenib in the treatment of liver cancer.	China Pharmaceuticals.	2012;21(5):95-6	https://d.wanfangdata.com.cn/periodical/ChlQZXJpb2RpY2FsQ0hJTmV3UzIwMjIwNzE5Eg16Z3l5MjAxMjA1MDYwGgg4aDF2MTFodg%3D%3D	Not RCTs
554	Zhang Zhewei, Liu Lulu, Shao Guoliang, Zheng Jiaping, Wen Song, Zeng Hui, et al.	Clinical application of four-dimensional electromagnetic navigation system-assisted CT-guided thermal ablation of liver tumors.	Journal of Interventional Radiology.	2018;27(8)	http://qikan.cqvip.com/Qikan/Article/Detail?id=676256824	Not RCTs
555	Yang Liu, Ni Yan, Yao Jing, Ji Haixia, Hao Xuliang.	Research progress on the origin verification, anti-tumor effect and clinical application of Chlorophytum comosum.	China Pharmacy.	2016;27(34)	http://qikan.cqvip.com/Qikan/Article/Detail?id=670698010	Not RCTs
556	Yan Zhongsheng, Li Jintian, He Dawei.	Analysis of theory and clinical research of arsenic trioxide in the treatment of liver cancer.	Chinese Archives of Traditional Chinese Medicine.	2003;21(7)	http://qikan.cqvip.com/Qikan/Article/Detail?id=8141435	Not RCTs
557	Chen Mingming, Chen Wenzhi, Guo Xu, Xiong Yini, He Jia.	Observation on the curative effect of Peiyuan Guben Decoction combined with focused ultrasound ablation in the treatment of liver cancer.	Journal of Hubei University of Chinese Medicine.	2023;25(3)	https://kns.cnki.net/kcms2/article/abstract?v=KetWmXlLxle3BCdeva9JQAVyRrd_UHzutGwp22gM6iksYWTh7rdwfsDONJepbw5ts98qDNt7IfSbBkhgm_XiUct8zX3znjjqC0Y6dgvfAYKgI-hzFWJ90wDVqSW1l1indugwiiJZlO1i1bCA91XMa88sr-dVt78C2ES61p3h31AFkSAfR_roxP9oQnAZIxZhZBIce7geaCM=&uniplatform=NZKPT&language=CHS	Ineligible intervention types
558	Peng Cuie, Peng Ping, He Jun.	Special session on traditional Chinese medicine oncology.	Oncology Pharmacy.	2015;5(6)	http://qikan.cqvip.com/Qikan/Article/Detail?id=667165375	Not RCTs
559	Su Liping, Xue Mingming, Chen Li, Su Lijun, Qi Peng, He Lei.	Effect of osthole on the biological behavior characteristics and vascular characteristics of hepatocytes in rat liver cancer animal model.	Chinese Biochemical Pharmaceutics.	2014(6)	https://kns.cnki.net/kcms2/article/abstract?v=KetWmXlLxld9r9peomdVAeNFqghtX6jr3GpgnN6ar_glEMXeGp3SuKCPi8Ao66EC_OIDHqM7KhVChqaOnbCZql7jE0wkOYwFvtmxJg5_0jXQeyIfwbHOLt69JEmw55SCgW008HEN6aE9a7iHN228oHIAyhsxAMl03i4wT6zYOZ1VYACApod0xugb0Xny7_1r&uniplatform=NZKPT&language=CHS	Not RCTs
560	Peng Lei, Mei Lin, Liu Ting, Feng Rui, He Lisha.	Effect of vitamin C adjuvant therapy on chemotherapy for hepatocellular carcinoma and its influence on tumor-related factors and circulating tumor cells in peripheral blood.	Practical Journal of Clinical Medicine.	2021;18(1)	http://qikan.cqvip.com/Qikan/Article/Detail?id=7103758346	Ineligible intervention types
561	He Mengxue.	Preparation and therapeutic study of triptolide nanoformulation on liver cancer.	[Master's Thesis]Southern Medical University.	2020	https://link.cnki.net/doi/10.27003/d.cnki.gojyu.2020.000456	Ineligible intervention types
562	He Renqiang, Li Peifu, Zhang Ning, Gong Changqi.	Intervention of Fuzheng Huadu Xiaocancer Decoction in 36 patients with advanced primary liver cancer.	Chinese Journal of Experimental Traditional Medical Formulae.	2013;19(24):296-300	https://kns.cnki.net/kcms2/article/abstract?v=KetWmXlLxldAGxia8TcOIR5AH7pJBIOlzoKuYMDKHvZMLftVtx3Dlwq_w7AQvFIgaErTCE66_AfG_06ad-sr15SiXwjq7j6H9YMFXVMtwYoeMrhPLR7Nxpy_5a9dppJGw2tmwhgL5bzPq6ukuXgf-cJxQYu3Nz8uA4HeHbU5ViDvKTWOpCZyX9vFAm6rqD8A&uniplatform=NZKPT&language=CHS	Ineligible intervention types
563	He Shan.	Analysis of the clinical treatment effect of advanced liver cancer after interventional chemoembolization combined with Kang'ai Injection.	Clinical Research of Traditional Chinese Medicine.	2015;7(12)	https://kns.cnki.net/kcms2/article/abstract?v=KetWmXlLxlcpzNSv1pyJ1iu-FtjTiUHztUmt-26iKHoZMcFEWJs3C6JlPi3r3lAmXUHQUdchmlhtSPUZ67gtz3xzjJujr1a_59a1FxSjKkURvcVRjA6xFCnwSBzs2eDcqMCDF7idgEIFoHXr8sN8Jg9ei3vBL7735pMPbWD3gXq0hivrnO49fTJxPifmL23QjAaXPCvXsuk=&uniplatform=NZKPT&language=CHS	Ineligible intervention types
564	He Shengli, Liu Luming, Sun Xianjun, Shen Jie.	Clinical observation of Huachansu Injection combined with oxaliplatin-containing regimen for transcatheter arterial chemoembolization in the treatment of liver cancer.	Chinese Journal of Clinicians (Electronic Edition).	2012;6(14):3880-3	https://d.wanfangdata.com.cn/periodical/ChlQZXJpb2RpY2FsQ0hJTmV3UzIwMjIwNzE5EhF6aGxjeXN6ejIwMTIxNDAxMxoIOGgxdjExaHY%3D	Ineligible intervention types
565	Rong Zhen, Mo Chunmei, Huang Yun, Hu Zhenbin, Bai Guangde, He Shiyuan.	Clinical observation of Duqingjie preparation combined with transcatheter arterial chemoembolization in the treatment of advanced liver cancer.	Journal of Liaoning University of Traditional Chinese Medicine.	2013;15(12)	https://link.cnki.net/doi/10.13194/j.issn.1673-842x.2013.12.089	Ineligible intervention types
566	Lu Aiping, He Xiaofeng.	24 cases of primary liver cancer treated by Yiqi Huoxue Kangai Decoction combined with hepatic artery interventional therapy.	Journal of Chinese Community Doctors (Medical Professional).	2009(20)	https://kns.cnki.net/kcms2/article/abstract?v=KetWmXlLxldQxi6zsB1SGaNSuqsAxw31wWDqYSaEwbHp0qC37xl6sW4xPcW3USr1S2tSvGbJhdAsCkpDBc9Onz0pL3Y4IGE-ylGZG4SAyzGS-LY0W3bpNe4FzIxcSAXg0ZlcC0ki39XVVFlbMsxJBJCEjYtW-qlCHEGPhPjuoWCDq6zM-uSgTHJo_VUar8qI&uniplatform=NZKPT&language=CHS	Ineligible intervention types
567	He Haitao, Xu Yu, Wei Zhili, Zha Yufeng, He Xiaohu.	Expression and significance of long non-coding RNA MEG3 in primary liver cancer.	Journal of Medical Clinical Research.	2023;40(6)	https://d.wanfangdata.com.cn/periodical/ChlQZXJpb2RpY2FsQ0hJTmV3UzIwMjQwNzA0Eg1obnl4MjAyMzA2MDE3Ggg5aGhtN2xpdw%3D%3D	Not RCTs
568	Zheng Zhiyong, He Xiaole.	Analysis of the efficacy and influence on VEGF, TGF-β1 and bFGF of pembrolizumab combined with FOLFOX4 chemotherapy in advanced hepatocellular carcinoma.	World Chinese Journal of Digestology.	2022;30(11)	https://www.cqvip.com/doc/journal/949543539	Ineligible intervention types
569	He Yanli.	Pathological quantitative analysis and immunological mechanism study of the anti-experimental liver cancer effect of Lycium barbarum polysaccharide.	[Doctoral Dissertation]Guangzhou University of Chinese Medicine.	2006	https://kns.cnki.net/kcms2/article/abstract?v=KetWmXlLxlefUMnrPXiWcXXPjzfn5EDn4ZNx-nxHYqPsVX79eE9Fb4jMGlgLVHBwvV5IV43kHnxRe397DbGkTViAvFZdlxj0FzSV-LjHTFEK6gqbYntuKSh3CGKFA4nXUpUh53HcEb9sad1RjNI0LKAGXEv5d7UPe9TTnILT3WJ4pmd60z_otOBHvE0B9MXhOzfgV5nmB6M=&uniplatform=NZKPT&language=CHS	Not RCTs
570	He Yangbiao, Yuan Chunying, Shi Guojun.	Effect of Gexia Zhuyu Decoction on blood coagulation state and quality of life after operation for liver cancer of blood stasis and internal stagnation type.	Chinese Journal of Clinical Pharmacology and Therapeutics.	2017;22(09):1056-61	https://kns.cnki.net/kcms/detail/34.1206.R.20171011.0646.036.html	Ineligible intervention types
571	Wei Jiarun, Chen Yueqiao, Zhong Huanying, Sun Ye, Liu Jialing, He Yixuan.	Research progress of traditional Chinese medicine in regulating JAK/STAT signaling pathway and intervening liver failure.	Journal of Liaoning University of Traditional Chinese Medicine.	2023;25(8)	https://qikan.cqvip.com/Qikan/Article/Detail?id=7110479839	Not RCTs
572	He Yingqiong.	Application progress of DC-CIK cell immunotherapy in the treatment of hepatocellular carcinoma.	Journal of Guangdong Medical University.	2019;37(1):8-11,31	https://d.wanfangdata.com.cn/periodical/ChlQZXJpb2RpY2FsQ0hJTmV3UzIwMjIwNzE5EhBnZHl4eXhiMjAxOTAxMDAzGgg4aDF2MTFodg%3D%3D	Ineligible intervention types
573	Zhong Wenliang, Xiong Yu, Wang Xianwen, Lin Ting, He Yingchun.	Research progress on the antitumor effect and mechanism of kaempferol.	Chinese Journal of Experimental Traditional Medical Formulae.	2021;27(20)	http://qikan.cqvip.com/Qikan/Article/Detail?id=7105824508	Not RCTs
574	Wang Mincun, Hu Chao, He Yuting, Zhou Yanzi, Liu Youzhi, Fan Qimeng, et al.	Construction and experimental verification of targeted evaluation method of traditional Chinese medicine preparations based on supramolecular "gas analysis" theory.	Chinese Journal of Experimental Traditional Medical Formulae.	2021;27(20)	https://link.cnki.net/doi/10.13422/j.cnki.syfjx.20211451	Not RCTs
575	Li Yun, He Jinsong.	Basic research progress of Hedgehog signaling pathway in common liver diseases.	Medical Recapitulate.	2019;0(12)	http://qikan.cqvip.com/Qikan/Article/Detail?id=89889083504849574950484856	Not RCTs
576	Yang Xiaohe, Li Zebin, Ye Xiang, Cai Dan, Wen Yi, He Qizhi.	Analysis of the antitumor effect of Rumex madaio root decoction on liver cancer mice.	Journal of Regional Anatomy and Operative Surgery.	2019;28(6)	https://kns.cnki.net/kcms2/article/abstract?v=KetWmXlLxlcdSTLifCazZ7nzVMEhX9trgYZKnjY1-FKL2a-4ZaOcEe1lMZYBst5T_QevMDQLPc4Jd0KSB3BIQXn-zICvSRP_l_dfSx-fLbhxH-0SNHIwq7xcmfSwIAtxYtZGqU0YTs5izE4N3hLm6uexAPvNHeH_afrgt7916HGQ7_RQC3llcR6EtbY174AVjG4uz7dmaOg=&uniplatform=NZKPT&language=CHS	Not RCTs
577	He Xiaojun, Yang Zhenyu, Yang Tao, Tan Kai, Du Xilin, Lu Jianguo.	Efficacy analysis of thymalfasin combined with sorafenib in the treatment of advanced liver cancer after hepatic artery chemoembolization.	Modern Oncology.	2017;25(15):2442-5	https://d.wanfangdata.com.cn/periodical/ChlQZXJpb2RpY2FsQ0hJTmV3UzIwMjIwNzE5Eg9zeHpseXgyMDE3MTUwMjQaCDhoMXYxMWh2	Ineligible intervention types
578	Liu Chunhua, Liu Ling, Tao Changming, He Yukai.	Effect evaluation of lenvatinib combined with atezolizumab sequential TACE in the treatment of hepatitis B complicated with advanced liver cancer.	International Medicine and Health Guidance News.	2023;29(11)	https://qikan.cqvip.com/Qikan/Article/Detail?id=7109859792	Ineligible intervention types
579	Zhang Xiumin, Wang Xuelei, Wang Li, Du Yu, Hong Bin.	Establishment and application of a screening model of gene expression down-regulators targeting human apolipoprotein B.	Chinese Journal of Antibiotics.	2021;46(10)	http://qikan.cqvip.com/Qikan/Article/Detail?id=7106152061	Not RCTs
580	Zhang Jungang, Shi Ying, Huang Dongsheng, Zhang Chengwu, Hong Defei.	Effect of miR-148b on the senescence of liver cancer SMMC7721 cells.	China Modern Doctor.	2016;54(5)	https://kns.cnki.net/kcms2/article/abstract?v=KetWmXlLxldkN9jJ28xagYCwALKIlFCVHS6CIp1gGW5Ekcp5eTy4MyP5d8QR7xBV4Y04e4Iw9pY8JObz8Fz3STApI6raiS7ni40r5LeTbULPb6CZHLlb7sBAG32r64H-1vfp6A-cnLLfAGOTAh-2k52kQ17H0xrXKF89pf4s8usTz2F0G2X7BxQBv_cTmX8Qo76gDzJW7kE=&uniplatform=NZKPT&language=CHS	Not RCTs
581	Hong Xiaohua.	Research on the Academic Experience of Chief Physician Rong Zhen in Treating Liver Cancer Based on Data Mining and Network Pharmacology.	[Master's Thesis]Guangxi University of Chinese Medicine.	2020	https://link.cnki.net/doi/10.27879/d.cnki.ggxzy.2020.000238	Not RCTs
582	Liu Fang, Liu Jianxun, Li Junmei, Li Honghai, Hong Xiaohua.	Effect of Salvia chinensis on Tumor Growth in H22 Tumor-Bearing Mice.	Chinese Journal of Experimental Traditional Medical Formulae.	2012;18(12)	https://link.cnki.net/doi/10.13422/j.cnki.syfjx.2012.12.074	Not RCTs
583	Zhao Jinyan, Liu Liya, Wan Yun, Lin Wei, Cao Zhiyun, Peng Jun, et al.	Effect of Bear Bile Powder on Angiogenesis and Cell Cycle in Nude Mice with Liver Cancer Xenograft.	World Journal of Integrated Traditional and Western Medicine.	2013;8(7)	https://link.cnki.net/doi/10.13935/j.cnki.sjzx.2013.07.026	Not RCTs
584	Zhao Jinyan, Liu Liya, Shen Aling, Lin Wei, Cao Zhiyun, Zhuang Qunchuan, et al.	Effect of Bear Bile Powder on STAT3 Pathway in Nude Mice with Liver Cancer Xenograft.	Chinese Journal of Integrated Traditional and Western Medicine.	2014;34(8)	https://kns.cnki.net/kcms2/article/abstract?v=KetWmXlLxle1h7OyDtVTi9BIJoOrhO_yFRK_mrG2AKKb0Kq9c7mJKI-vhoANXMs5FVy1Qe4H2zDwn2ujvopPtWVuta4TekSWoTBQ1yrIKfkewZs31sIJBr8rrhtcR74lbt-TKThqIoNZrZrEY4P6QaEF5QDZhB8MeTjt_DCzkmx6WQ8WAM-aW4_inc2pnrSK&uniplatform=NZKPT&language=CHS	Not RCTs
585	Zhang Yanli, Zhang Hongwei, Du Juan, Hou Anji.	Effect of Fuzheng Xiaoai No.1 Formula on the Expression of Vascular Endothelial Growth Factor in Mice with Intestinal Cancer Liver Metastasis.	World Journal of Traditional Chinese Medicine.	2016;0(6)	http://qikan.cqvip.com/Qikan/Article/Detail?id=670105664	Not RCTs
586	Single atom, Li Jian, Dang Lingrong, Chen Jiayi, Hou Encun.	Research Progress on the Treatment of Advanced Liver Cancer Patients with Traditional Chinese Medicine Combined with Targeted Drugs.	Chinese Science and Technology Journal Database (Full-text Edition) Medicine and Health.	2023(6)	https://qikan.cqvip.com/Qikan/Article/Detail?id=1000003738310	Not RCTs
587	Lu Yunxin, Tang Weizhi, Hou Encun.	Analysis of Active Components and Mechanism of Xiaoji Huayu Pill in the Treatment of Primary Liver Cancer Based on Network Pharmacology.	Guangxi Medical Journal.	2019;41(24)	http://qikan.cqvip.com/Qikan/Article/Detail?id=7100856626	Not RCTs
588	Hou Guilan, Wang Chunlei, Shen Bin.	Study on the Tumor Inhibitory Effect of Yiqi Huoxue Ruanjian Jiedu Formula on H22 Hepatoma-Bearing Mice and the Expression of VEGF and TGF-β1RⅡ in Tumor Tissues.	Chinese Archives of Traditional Chinese Medicine.	2015;33(05):1049-51+281	https://link.cnki.net/doi/10.13193/j.issn.1673-7717.2015.05.006	Not RCTs
589	Li Fengming, Wang Jingni, Wang Chunmiao, Nong Shikai, Hong Juanjuan, Hou Huaxin.	Preliminary Study on the Relationship between Heterogeneity and Biological Behavior of Human Hepatoma HepG2 and Hep3B Cells.	Journal of Guangxi Medical University.	2023;40(3)	https://link.cnki.net/doi/10.16190/j.cnki.45-1211/r.2023.03.009	Not RCTs
590	Zhou Yue, Wang Mingyue, Gao Jianbo, Dong Junqiang, Xu Han, Hou Ping.	Evaluation of Therapeutic Effect of Gemstone Spectral Imaging and Perfusion Imaging of CT on Anti-Angiogenesis of Rabbit VX2 Liver Cancer.	World Chinese Journal of Digestology.	2014;0(31)	https://d.wanfangdata.com.cn/periodical/ChlQZXJpb2RpY2FsQ0hJTmV3UzIwMjQwNzA0EhdRS0MyMDE0MjAxNDEyMDQwMDA1ODMyMRoIMmV4YzlyZ3o%3D	Not RCTs
591	Sun Yiyiyi, Li Tonghui, Tang Chenkang, Zhu Ziping, Chi Qun, Hou Shixiang.	Research on Liver Targeted Drug Delivery System of Anticancer Active Components of Bolbostemma paniculatum.	China Journal of Chinese Materia Medica.	2005;30(11)	http://qikan.cqvip.com/Qikan/Article/Detail?id=15737735	Not RCTs
592	Luo Wenxin, Wang Chaosheng, Hu Aihong.	Application of Targeted Particle Interventional Radiology Technology in the Treatment of Stage IV Liver Cancer.	Chinese Journal of Integrated Traditional and Western Medicine on Liver Diseases.	2002;12(1)	http://qikan.cqvip.com/Qikan/Article/Detail?id=5955461	Not RCTs
593	Yi Shuhong, Chen Guihua, Lu Minqiang, Yang Yang, Cai Changjie, Hu Bin.	Application Value of VEGF mRNA in Predicting Tumor Recurrence and Metastasis after Liver Transplantation for Hepatocellular Carcinoma.	Chinese Journal of Basic and Clinical General Surgery.	2006;13(5)	https://kns.cnki.net/kcms2/article/abstract?v=KetWmXlLxldsb_99vCVWmFZAk-DQ75NA4TFYLFu7FyiGPrfW-VqczGp6KNuCEmz6C1fv3baaj0zZoW_mHExsWVyh9639sfuPzz3B8kwHxGK7UggfnbQ5pfK8GefNFJL_Sm1j84RJQMIY9VGa9exn8a0DILRTsXnRpEgfDLZRTGqSG28D_U0qCcYSViSGvYdS&uniplatform=NZKPT&language=CHS	Not RCTs
594	Chen Lei, Peng Xiao, Hu Bing.	Research Progress on Antitumor Components and Mechanism of Action of Solanum nigrum.	Shanghai Journal of Traditional Chinese Medicine.	2021;55(2)	http://qikan.cqvip.com/Qikan/Article/Detail?id=7104230102	Not RCTs
595	Sun Zhengang, Dong Shengli, Li Gaopeng, Chen Xiaoping, Murad, Huang Zhiyong, et al.	Effect of Iodized Oil Hydroxyapatite Nanoparticles on the Growth and Angiogenesis of Rabbit VX2 Liver Tumor.	Journal of Huazhong University of Science and Technology (Medical Sciences).	2009;38(3)	https://kns.cnki.net/kcms2/article/abstract?v=KetWmXlLxlcAWAjw3DViJ4rpiVOqNGZoEzi5MT25UuRnTe5_CXvyJ_nlQ84Z0O8w5gNpUPCU3OPsPgcgO-QcN5yxwY142R_sQJ0g142gzUGsrcVazcGViGGiSMFJJpaRkbmO76-DRWC9ec5PG_vGVZpqqBfuOcUv7WAg1-WwJzE7UVhfwpnBJx5SE-wsWq14&uniplatform=NZKPT&language=CHS	Not RCTs
596	Hu Fengshan.	Summary of Professor Yu Rencun's Academic Thoughts and Clinical Experience and Clinical Observation of Yiqi Huoxue Jiedu Formula Combined with Chemotherapy in the Treatment of Advanced Gastric Cancer.	[Master's Thesis]Beijing University of Chinese Medicine.	2011	https://kns.cnki.net/kcms2/article/abstract?v=KetWmXlLxlc_e6UwmyK3m1genAC_EOORa2NSN76m21s4evOh01YQYcyReo1dRF58NraiFsebgvajW-wooRenJfjpseAUuQ81mhf74Dq0V_m4kcl5SnmjtPL8NbgQD65wtIxXaZiG0xmbOYqmr-rc5RNJ6G0249YIIIycsR2vZwLMPtIPAfKLstx553lietlWdBeCMDehtSA=&uniplatform=NZKPT&language=CHS	Ineligible intervention types
597	Hu Daoyu, Chen Qipeng, Hu Guodong.	Research on Implantation of Puncture Port through Superficial Femoral Artery Approach.	Practice of Radiology.	2001;16(1)	http://qikan.cqvip.com/Qikan/Article/Detail?id=4989189	Ineligible intervention types
598	Xu Kaiyuan, Zou Yinghua, Qi Xianrong, Hu Guodong.	Effect of Adriamycin Sodium Alginate Microspheres Embolization on Angiogenesis of Rabbit Liver VX2 Transplantation Tumor.	Chinese Journal of Medical Imaging Technology.	2010(2)	https://link.cnki.net/doi/10.13929/j.1003-3289.2010.02.051	Not RCTs
599	Wang Rui, Hu Haiyan.	Discussion on the Application Potential of Acupuncture and Moxibustion Regulating Tumor Immune Suppressive Microenvironment Based on miRNA.	China Modern Doctor.	2021;59(2)	http://qikan.cqvip.com/Qikan/Article/Detail?id=7104000673	Not RCTs
600	Wang Qing, Zhou Huabang, Hu Heping.	Modern Understanding and Development of Intrahepatic Cholangiocarcinoma.	Chinese Journal of Hepatology.	2017;25(5)	http://qikan.cqvip.com/Qikan/Article/Detail?id=672120260	Not RCTs
601	Xiao Zilong, Wang Peng, Lei Liping, Zhou Huabang, Hu Heping.	Research Progress of Programmed Death Protein 1 and Its Ligand Inhibitors in the Treatment of Advanced Liver Cancer.	Chinese Journal of Hepatology.	2019;27(9)	http://qikan.cqvip.com/Qikan/Article/Detail?id=7002922375	Not RCTs
602	Hu Qi, Zhu Kejian.	Experimental Research Progress of Active Components of Traditional Chinese Medicine Against Recurrence and Metastasis of Hepatocellular Carcinoma.	Journal of Hunan University of Chinese Medicine.	2015;35(02):60-3	https://kns.cnki.net/kcms2/article/abstract?v=KetWmXlLxlfv1VixxT2gfdoRqoAleZPwFwv5vwuXeE4Om74e1UFcaMdRymf3PKGdwvCjNflT_t-k3O2ON6VHipv4_wsZE9_EXpi6ofKSGy1x3eRTZW-67D4r0CrM3fHaba9NvbH3sofQM7x3hQtn4YHFcxwE4PaKBEF7ct857jDdGYOZHe4xrDI7-Q2WRIRXfHdfayQUif0=&uniplatform=NZKPT&language=CHS	Not RCTs
603	Jiang Jiahong, Li You, Deng Zhimin, Shi Yuanyuan, Lu Danyang, Yang Lan, et al.	Research Progress on the Application of Exosomes in Hepatocellular Carcinoma.	Medical Information.	2020;33(24)	http://qikan.cqvip.com/Qikan/Article/Detail?id=7103626231	Not RCTs
604	Lin Li, Wang Shengqi, Guan Wei, Yang Binghu, Hu Xiaodian.	Antitumor Effect of Plk1 Gene-Targeted Antisense Oligonucleotides on HepG2 Hepatoma Cells in vivo and in vitro.	Cancer.	2001;20(11)	https://kns.cnki.net/kcms2/article/abstract?v=KetWmXlLxld7hFEK99_FYEnK2pQ5F0jaUPbUh5LklXqrFmY-lpIT_HJO5_9GgbYUpmGUNUc18Lkh8xkCxPt7JED8CSgiM8wxCLw6cm_oKs4_CKVKlCU5Ogd-wuQmLRhkx9Seezxewvnf69YrihqPNj4IVzZWgUXYlBf3ir65_v3UTllYXm94tH8PUzt5AMGY&uniplatform=NZKPT&language=CHS	Not RCTs
605	Hu Yue.	Experimental and Clinical Study on the Treatment of Primary Liver Cancer with Jianpi Qinggan Mixture.	[Master's Thesis]Nanjing University of Chinese Medicine.	2008	https://d.wanfangdata.com.cn/thesis/ChhUaGVzaXNOZXdTMjAyNDA5MjAxNTE3MjUSCFkxNjQ2MDgzGggyYnQyYWkydA%3D%3D	Not RCTs
606	Hu Zeming, Chen Biao, Zhong Jianing, Chen Bin.	Application Progress of Treatment Methods for Primary Liver Cancer.	Shandong Medical Journal.	2019;59(9):106-10	https://d.wanfangdata.com.cn/periodical/ChlQZXJpb2RpY2FsQ0hJTmV3UzIwMjIwNzE5EhBzaGFuZHl5MjAxOTA5MDMwGgg4aDF2MTFodg%3D%3D	Not RCTs
607	Li Lingling, Hua Haiqing.	Second-Line Treatment of Sorafenib After Progression of Hepatocellular Carcinoma.	Chinese Clinical Oncology.	2014;19(6)	http://qikan.cqvip.com/Qikan/Article/Detail?id=661659240	Not RCTs
608	Li You, Hua Haiqing.	Research Progress on Molecular Targeted Drugs for Liver Cancer.	Chinese Clinical Oncology.	2016;21(5)	http://qikan.cqvip.com/Qikan/Article/Detail?id=669236839	Not RCTs
609	Hua Qiong.	Study on the Effects of Different Sequential Treatment Regimens of Ginsenoside Rg3, Sorafenib and Oxaliplatin on Human Hepatoma Cell Lines.	[Master's Thesis]Nanjing University of Chinese Medicine.	2012	https://kns.cnki.net/kcms2/article/abstract?v=KetWmXlLxldva1tl-nNnDqaWICXGS8mEA4LVulqYmzQ2kftyhiLkewOwJf8roFb19MwQn7I7Meut461Uo5OHEAZPClIJyLwRsnfbJ8VxXqOAfcPGecKfVtIzOWR6XgIaojJYcpc8H-1qQ55UHT4eOel7o6WdJ3UHJjSczrbBPWhsdxxcRdtM7M7yQEKNhS4FHzfwikcmuu8=&uniplatform=NZKPT&language=CHS	Not RCTs
610	Wu Tao, Yao Yihui, Wang Huili, Yin Xiaoxiang, Zhou Qing, Huangfu Chaoshen.	Effect of Sirolimus Combined with Transcatheter Arterial Chemoembolization on the Expression of Related Factors and Vascular Density in Rabbit Liver Transplantation Tumor.	Chinese Journal of Clinical Pharmacology.	2019;35(23)	https://link.cnki.net/doi/10.13699/j.cnki.1001-6821.2019.23.027	Ineligible intervention types
611	Kuang Ge, Tang Ni, Tao Peng, Wu Ying, Zhang Jun, Huang Ailong.	Comparison of the Activities of Several Tumor-Specific Promoters in Human Hepatoma Cell Lines.	Chongqing Medicine.	2010;39(18)	http://qikan.cqvip.com/Qikan/Article/Detail?id=35312266	Not RCTs
612	Huang Canpo.	Efficacy Observation of Microwave Ablation Combined with Thymalfasin Injection in the Treatment of Gastric Cancer with Liver Metastasis.	Journal of Hunan Normal University (Medical Science Edition).	2020(6)	http://qikan.cqvip.com/Qikan/Article/Detail?id=00002GOIK7807JP0MPDO3JP06HR	Ineligible intervention types
613	Rong Peirong, Liu Fengli, Zhu Qian, Xu Bing, Kou Xiaoni, Chao Xu, et al.	Effect of Aiduqing Granule on HIF-1α, VEGF and bFGF in Liver Cancer Model Mice.	Jiangxi Journal of Traditional Chinese Medicine.	2019;50(8)	https://kns.cnki.net/kcms2/article/abstract?v=KetWmXlLxlfIKtsJkZ8UTgdH8kittzBFJ0xLuZuodzm9GpywddBqqTSAIx1JO4qp4_oANKShae9RWRBKl1kB0RYT5kXtaLDZfR18YfSrvWVAsqEnjl53GCO1_klr9cEENaQbMF2JO_IAmCs5OZF-iWDnk9MjJI-q5Hj54UgiV3WR6fRbgCrjiZBAuNThUi6boYzaVGx1YCE=&uniplatform=NZKPT&language=CHS	Not RCTs
614	Yan Bingbing, Chao Xu, Feng Xuesong, Huang Feng.	Research Progress on Exosomes in the Pathogenesis of Hepatocellular Carcinoma.	Chinese Journal of Integrated Traditional and Western Medicine on Liver Diseases.	2021;31(9)	http://qikan.cqvip.com/Qikan/Article/Detail?id=7105601681	Not RCTs
615	Huang Haitang, Wu Huikun, Huangfu Yanlin, Pan Yi.	Inhibitory Effect of Traditional Chinese Medicine Compound Based on the Theory of Toxicity, Phlegm, Blood Stasis and Deficiency on Tumor Tissues of Liver Cancer Mice.	Chinese Journal of Integrated Traditional and Western Medicine on Liver Diseases.	2021;31(09):809-12	https://kns.cnki.net/kcms2/article/abstract?v=KetWmXlLxle9frgRn6SlbwlgeOrKOEt4GXz1zinnZ6nKub_kIQ_LjNviIKUlZDbh5XzH4--IhgkNI7xN8Zhs-kM0kEzd5YztUux6zhpaO8f9kfHKtMP-kOqE6BfCMRtufGD0a37XNiK31xOb0FadKg6F4l8S4vWTBBTnNYDXjdEpdHyaWyTg7elgBLIdpDWXY1DK4gTAfCE=&uniplatform=NZKPT&language=CHS	Not RCTs
616	Cai Gangming, Zhao Tao, Zhang Tingrong, Gu Xiaobo, Huang Hongbo.	Application of Micro-PET in the Study of Inhibiting Hepatocellular Carcinoma by Gexia Zhuyu Decoction.	Chinese Clinical Oncology.	2017;22(10)	https://kns.cnki.net/kcms2/article/abstract?v=KetWmXlLxldA3rieKAeB9XvRL9mDJ9PjJAqRxjncYLNjMv-yKyVSc2uKgYDBD2QdSxUv7O9rOmhw64HPBJ4pFw9ZVluKFE_KhHLciFO_RAkju16NRexYuSdgjr91bME6SVUCd0nBxeNZEbsbRoKiWU2m5HULz3O9HEjWu7qz47DzWN8NFO1l1EadBRXjUb5YVsgSVUPOAew=&uniplatform=NZKPT&language=CHS	Not RCTs
617	Fu Yan, Wu Wei, Wan Yigang, Yang Haiming, Tu Yue, Liu Siyi, et al.	Effect and Mechanism of Dahuang Zhechong Pill on Regulating ROS-Mediated PI3K/Akt/FoxO4 Signaling Pathway to Improve Liver Aging in Rats.	China Journal of Chinese Materia Medica.	2023;48(11)	https://qikan.cqvip.com/Qikan/Article/Detail?id=7110172631	Not RCTs
618	Liu Zeyu, Wan Yuxiang, Huang Jinchang.	Network Pharmacology Analysis of the Mechanism of Danggui Sini Decoction in Treating Hepatocellular Carcinoma.	Chinese Journal of Experimental Traditional Medical Formulae.	2020;26(6)	http://qikan.cqvip.com/Qikan/Article/Detail?id=7101289778	Not RCTs
619	Huang Jinming.	Research Progress on Traditional Chinese Medicine in the Treatment of Liver Cancer.	Smart Healthcare.	2019;5(32)	http://qikan.cqvip.com/Qikan/Article/Detail?id=7100453295	Not RCTs
620	Ma Zhen, Huang Jingjing.	Application of Contrast-Enhanced Ultrasound Technology in the Evaluation of Angiogenesis of Liver Tumors.	Chinese Journal of Medical Ultrasound (Electronic Edition).	2015;12(8)	http://qikan.cqvip.com/Qikan/Article/Detail?id=666136341	Not RCTs
621	Huang Jingyu, Fan Qingxia, Sun Yan.	Efficacy Observation of Shenyi Capsule and Cidan Capsule Combined with Intervention in the Treatment of Advanced Liver Cancer.	Liaoning Journal of Traditional Chinese Medicine.	2009;36(10):1721-3	https://link.cnki.net/doi/10.13192/j.ljtcm.2009.10.93.huangjy.087	Ineligible intervention types
622	Huang Li.	Research on Liver Targeted Curcuma Oil Nanoparticles.	[Master's Thesis]Sichuan University.	2007	https://kns.cnki.net/kcms2/article/abstract?v=KetWmXlLxlctf_NI-wfWRAC8V2JkPcCZUZS7eL78fViZy-FbfpRHU3ulZ03iyPP2Ot_M51cnw_hu8_lEg0n28qD0dlEDCpSRaCfMPcRRtsd3PORU_OO96qbU04MbNbQpTqvj5zJ4AdMymWeniF_Agp_y4AAaUdUzEFTh3Ew6yNqhfOLej7jKsNzC1cWKhVUGSF78IH7zopA=&uniplatform=NZKPT&language=CHS	Not RCTs
623	Huang Li, Zhang Juan.	Effect of Aidi Injection on Serum ICAM-1, VEGF and Clinical Efficacy Analysis in Patients with Liver Cancer.	Medical Forum Magazine.	2019;40(1):27-9	https://d.wanfangdata.com.cn/periodical/ChlQZXJpb2RpY2FsQ0hJTmV3UzIwMjIwNzE5Eg9obnl5eHgyMDE5MDEwMDkaCDhoMXYxMWh2	Not needed outcomes
624	Chen Jincan, Chen Hongwei, Li Yongdong, Wang Jundong, Chen Naisheng, Huang Jinling, et al.	Preparation and Photodynamic Activity Study of Novel Mono-Substituted Amphiphilic Zinc Phthalocyanine.	Chemical Journal of Chinese Universities.	2008;29(11)	http://qikan.cqvip.com/Qikan/Article/Detail?id=28868893	Not RCTs
625	Yu Le, Zhang Yiwen, Xin Wenxiu, Pan Zongfu, Zhong Like, Huang Ping.	Bioinformatics and Prognostic Correlation Analysis of Liver Cancer Characteristic Genes Based on GEO Chip Data.	Chinese Journal of Modern Applied Pharmacy.	2019;36(17)	http://qikan.cqvip.com/Qikan/Article/Detail?id=7100112164	Not RCTs
626	Wang Feng, Chen Xiafang, Wei Fang, Wu Jihong, Xie Kuangcheng, Tian Yuhua, et al.	Response of Hypoxia Response Element to Microenvironment in Human Hepatoma Cells.	Cancer.	2008;28(5)	http://qikan.cqvip.com/Qikan/Article/Detail?id=27216814	Not RCTs
627	Huang Qinghong.	Overview of Treatment for Primary Liver Cancer.	China Health Industry.	2012;9(35):190-1	https://www.cqvip.com/doc/journal/955475922	Not RCTs
628	Chen Yongqiang, Yang Changwei, Zhu Zheng, Peng Shouzhou, Huang Qiuguang.	Effect of Xuebijing Injection on Ischemia/Reperfusion Injury and Plasma Endotoxin in Patients with Liver Cancer after TACE.	Clinical Medical Engineering.	2017;24(10)	https://kns.cnki.net/kcms2/article/abstract?v=KetWmXlLxldSG9IsP1GbbAa2UD214R7bZ-lxRVTU2pd92k5Bh4jfYcyqJ-qjGc4fX7RuHriWvIpPhCXLdJqZiMNi1VMOrxe_UwX9pO6UQfsXFmV3U1p0Z1kBAN3JMvoQIOC7wf750sbYN8xwL1bTiQQfbh0DqwNCNt7Iw9xSSzICnx-1FvPU3P_0DrNAwzEmEbWIOV9P32Y=&uniplatform=NZKPT&language=CHS	Ineligible intervention types
629	Zhang Yangde, Gong Liansheng, Pan Yifeng, Li Yifan, Peng Jian, Huang Qiulin.	Targeted Distribution of Magnetic Drug Nanoparticles in vivo and Its Therapeutic Effect on Liver Cancer.	China Medical Engineering.	2003(6)	http://qikan.cqvip.com/Qikan/Article/Detail?id=1001322891	Not RCTs
630	Zheng Kai, Yuan Shiguo, Ouyang Yipei, Huang Shiwen.	Bioinformatics Analysis of the Expression and Prognostic Value of TGFβ1 in Liver Hepatocellular Carcinoma Based on Biological Information.	Journal of Youjiang Medical University for Nationalities.	2023;45(2)	https://qikan.cqvip.com/Qikan/Article/Detail?id=7109521542	Not RCTs
631	He Min, Zhao Xueqin, Li Man, Zhuang Junhua, Huang Xianzhang.	Construction of pLenti6-Akt shRNA Eukaryotic Expression Vector by Gateway Technology.	International Journal of Laboratory Medicine.	2012;33(15)	http://qikan.cqvip.com/Qikan/Article/Detail?id=44592581	Not RCTs
632	Huang Xuhui.	Mechanism Study of Jianpi Huayu Formula in Promoting Liver Cancer Dormancy in Mice.	[Master's Thesis]Guangzhou University of Chinese Medicine.	2013	https://kns.cnki.net/kcms2/article/abstract?v=KetWmXlLxle7WYoqmArvHP0RuPJuOFMbLozqvN4tzE4UpkmYbfIEjjaczZjnT4ocrafS7XCKGut7uSjDuOzbXkSRB9GjPxSZrBKBC3-AEWHqOnqvqxCivSXRx9Tds51ynob8_QwK2i1pTUhPW2i4jZdEJ-V8Lop6JeiuJ6Nsle1-atXZUFBbPsltSZL5R1q19Xgx5BPW9_8=&uniplatform=NZKPT&language=CHS	Not RCTs
633	Li Huawei, Huang Xuewu.	Meta-Analysis of Transcatheter Arterial Chemoembolization Combined with Apatinib in the Treatment of Advanced Hepatocellular Carcinoma.	Military Medical Journal of South China.	2019;0(3)	https://link.cnki.net/doi/10.13730/j.issn.1009-2595.2019.03.014	Ineligible intervention types
634	Huang Yan.	Research Progress on Targeted and Immunotherapy for Advanced Primary Liver Cancer.	Chinese Science and Technology Journal Database (Citation Edition) Medicine and Health.	2023(7)	https://qikan.cqvip.com/Qikan/Article/Detail?id=1000003778943	Not RCTs
635	Zhao Rong, Li Jing, Yan Han, Huang Yi.	Effect of Chaihu Huaji Formula on Peripheral Blood Inflammatory Factors and Levels of bFGF, MMP-9 and VEGF in Patients with Postoperative Syndrome after Transcatheter Arterial Chemoembolization for Primary Hepatocellular Carcinoma.	Journal of Hunan University of Chinese Medicine.	2023;43(12)	https://link.cnki.net/urlid/43.1472.R.20231213.1024.002	Ineligible intervention types
636	Zhang Xialan, Shen Xikun, Huang Yuyu.	Clinical Analysis of 130 Inpatients with Drug-Induced Liver Injury in Oncology Department.	Chinese Journal of Pharmacovigilance.	2020;17(9)	http://qikan.cqvip.com/Qikan/Article/Detail?id=7102660181	Ineligible intervention types
637	Zhang Xialan, Wu Bin, Song Rujun, Huang Yuyu.	Clinical Application and Adverse Reaction Analysis of Immune Checkpoint Inhibitors in 55 Cancer Patients.	Practical Journal of Clinical Medicine.	2023;27(4)	https://qikan.cqvip.com/Qikan/Article/Detail?id=7109283205	Ineligible intervention types
638	Yi Fuzhen, Tang Huixian, Huang Zansong.	Research Progress on Interventional Therapy for Hepatocellular Carcinoma.	China Medicine and Pharmacy.	2022;12(2)	http://qikan.cqvip.com/Qikan/Article/Detail?id=7106562173	Not RCTs
639	Liu Guohua, Yang Sufang, Yuan Hong, Huang Zhijun.	Research Progress on Fibroblast Growth Factor Signaling Pathway and Related Inhibitors in the Treatment of Liver Cancer.	Chinese Journal of Clinical Pharmacology.	2013;29(9)	http://qikan.cqvip.com/Qikan/Article/Detail?id=47256186	Not RCTs
640	Jiang Jingwen, Chen Xuewu, Luo Rongcheng, Cai Hongbing, Huang Zhongxi.	Trifluoperazine Induces Apoptosis of Hepatocellular Carcinoma Cells by Activating FOXO1-Related Bax/Bcl-2 Signaling Pathway.	Chinese Pharmaceutical Journal.	2019;54(11)	http://qikan.cqvip.com/Qikan/Article/Detail?id=7002400026	Not RCTs
641	Xi Songyang, Fang Dong, Huo Jige.	Progress in Molecular Targeted Therapy for Intrahepatic Cholangiocarcinoma.	World Chinese Journal of Digestology.	2018;26(29)	http://qikan.cqvip.com/Qikan/Article/Detail?id=676561750	Not RCTs
642	Li Yafang, Huo Lijuan.	Research Progress on Drug Therapy for Liver Fibrosis.	International Journal of Digestive Diseases.	2016;36(4)	http://qikan.cqvip.com/Qikan/Article/Detail?id=670020438	Not RCTs
643	Ji Yufeng, Li Jinchang, Liang Hongjiang, Liu Pingzhuang, Luo Yichang, Gao Wenkai, et al.	Effect of Mahong Pill on Angiogenesis in Rats with Liver Cancer.	Practical Journal of Cardiac Cerebral Pneumal and Vascular Disease.	2009;17(04):281-2	https://kns.cnki.net/kcms2/article/abstract?v=KetWmXlLxlc-l_mvkOl9hZ0dw9acgabS5TNM7anJ99GByWfKdOAbF-nVYPOjSOAE9noNphxyc649Ag3vDLomd5TW0Fxj8_S3FyK001PEES3xoQzXyAcb_2WIfBYwxTffej2ht52yenrByv87ljXwKfd3rBby5T4CAdjLBtvcwgSmwzkUA162kWOMB74Q_wIM&uniplatform=NZKPT&language=CHS	Not RCTs
644	Yu Zhijian, Cai Wei, Yuan Hongxin, Zhao Hui, Ji Huayan.	Observation on the Synergistic Effect of Sorafenib on Regional Chemotherapy for Different Types of Primary Liver Cancer.	Journal of Nantong University (Medical Sciences).	2010(1)	http://qikan.cqvip.com/Qikan/Article/Detail?id=34173009	Ineligible intervention types
645	Ji Mingping, Zhu Xianbin.	Effect of Yiqi Fuzheng Method Combined with Reduced Glutathione on AFP Content and VEGF Expression in Patients with Primary Liver Cancer after TACE.	Journal of Baotou Medical College.	2020;36(10):101-3	https://link.cnki.net/doi/10.16833/j.cnki.jbmc.2020.10.030	Ineligible intervention types
646	Ji Jinfeng, Xu Chunming, Zhang Hui, Shi Yongjie, Ji Congfei, Wei Guohua, et al.	Clinical Observation on the Therapeutic Effect of Traditional Chinese Medicine Bukangling Formula Combined with Anlotinib Targeted Therapy on Advanced Non-Small Cell Lung Cancer.	Journal of Traditional Chinese Medicine.	2021;49(8)	https://link.cnki.net/doi/10.19664/j.cnki.1002-2392.210194	Ineligible intervention types
647	Hou Liying, Ji Xingshu.	Thoughts and Methods of Exploring the Mechanism of Traditional Chinese Medicine in Intervening Liver Cancer by Applying Comparative Proteomics.	Journal of Guangzhou University of Traditional Chinese Medicine.	2012;29(2)	http://qikan.cqvip.com/Qikan/Article/Detail?id=41266566	Not RCTs
648	Jia Dan.	Study on the Pharmacodynamic Mechanism of Active Components of Traditional Chinese Medicine by Combining New Target Identification Technology and Multi-Omics Analysis.	[Doctoral Dissertation]Naval Medical University of the People's Liberation Army.	2018	https://kns.cnki.net/kcms2/article/abstract?v=KetWmXlLxlciSC01EeJ0dU2BMAiTT5716T1AjpFEkj9yzH_EMUaqZugPEFta6s8NyO6Bnr52UNoLbK-SXblZ27fTrJYViays3mYKEx0N1pLHXRksBb_S4PWTaS8RUCdFCoyMlQFuIWze_V26tCPjz2yfPeqls9H_t9vWBXEfe1ixx66RX6kaGBwQFn38YZyzBSo8bNsUJvU=&uniplatform=NZKPT&language=CHS	Not RCTs
649	Jia Huosheng.	Two Cases of Adverse Reactions of Apatinib Treated by Traditional Chinese Medicine.	Asia-Pacific Traditional Medicine.	2020;16(6)	http://qikan.cqvip.com/Qikan/Article/Detail?id=7102360850	Not RCTs
650	Xie Man, Rao Wei, Yang Tao, Jia Jidong.	Research Progress on Sorafenib Targeted Therapy for Liver Cancer Liver Transplantation Patients.	Electronic Journal of Practical Organ Transplantation.	2013(6)	http://qikan.cqvip.com/Qikan/Article/Detail?id=1003016005	Not RCTs
651	Jia Jianwei.	Preliminary Study on the Anti-Liver Cancer Effect and Mechanism of Shentao Ruangan Capsule.	[Doctoral Dissertation]Guangzhou University of Chinese Medicine.	2013	https://kns.cnki.net/kcms2/article/abstract?v=KetWmXlLxldkOs-MwVrm_U0RvM0v7HZH6PsZ8nfl_v7U9_ig7FR-Tmyan6PvXFTeassN9Qj08tmutJZpvrxWDDyN4QOHPIHI401LMRVZ0krFBfxdlcj6yNu-Ohqfm3n0awHqAZAF4EiPUgArs8vNz2fS80jXTTMhjtPStDHeDcvubgLU_oLF3GsBC4yUUa-SbnP_7_1lRPM=&uniplatform=NZKPT&language=CHS	Not RCTs
652	Cui Yunhao, Wang Qun, Song Nan, Jia Lianqun.	Exploration of the Target Gene Mechanism of Huayu Qutan Formula Mediating hsa-miR-93 Based on Network Pharmacology.	Chinese Archives of Traditional Chinese Medicine.	2022;40(2)	http://qikan.cqvip.com/Qikan/Article/Detail?id=7107101914	Not RCTs
653	Kong Liang, Guo Ruibo, Zhang Lu, Li Xuetao, Jia Lianqun.	Formulation Screening and Evaluation of in vitro Targeting Effect on Liver Cancer Stem Cells of Glycyrrhetinic Acid-Modified Enzyme-Sensitive Doxorubicin Liposomes.	Chinese Journal of Pharmaceutical Industry.	2023;54(10)	https://qikan.cqvip.com/Qikan/Article/Detail?id=7111031019	Not RCTs
654	Jia Qing'an.	Study on the Inhibition of "Stemness" of Liver Cancer and Improvement of Chemosensitivity of Liver Cancer by the Small Compound Prescription of Traditional Chinese Medicine "Songyou Yin" Through Down-Regulating Inhibitor of Differentiation 1 (ID1).	[Doctoral Dissertation]Fudan University.	2013	https://kns.cnki.net/kcms2/article/abstract?v=KetWmXlLxld9JLbLCMjqucE8TbtKOaQ3VdY3b3Xa88L0LBqXyygWoV3Upm2yWvFLngPQ0ins8gxOkDFZZhVg27JLk5hjdO5NCy2DFYbdnvJJ9a_Ap7Ds6N8pN9x1kd8YX_Nfk5NV1KCdYb-zrQ6Khic1QmycjYtqU6jQ0vFAjTZavPiqdJjvYXx-o6JMQRK0ETGgJwJ6McU=&uniplatform=NZKPT&language=CHS	Ineligible intervention types
655	Jia Wenyan.	Experimental Study on the Regulation of HepG2 Cell Proliferation, Adhesion, Invasion and the Expression of Related Proteins in Wnt/β-catenin Signaling Pathway by Biejiajian Pill.	[Master's Thesis]Southern Medical University.	2015	https://kns.cnki.net/kcms2/article/abstract?v=KetWmXlLxldoBKqk8cD67fFGNobhV8toDX0x4CR0fr_VdXUDymlxrJMDevFWWrNUGolE1AGkhI5trT3xzSZ4cF3Y7iitW8fQ75CLUFQalEGRVN_pZ_rFRbzJQmalc97pUSBEdDIDnKzNCHh1hBpdUO3v3-5PCPmqa5LguyvfjzHaBIY1A7VTZjBHXCDU9JCKRe5Lqe1qfWg=&uniplatform=NZKPT&language=CHS	Not RCTs
656	Peng Wei, Tang Jianqing, Gong Hui, Jian Xiaolan.	Effect of Jianpi Xiaocancer Formula on Clinical Efficacy, Angiogenic Factors and QLQ-c30 Score in Patients with Liver Metastasis of Colorectal Cancer.	Sichuan Journal of Traditional Chinese Medicine.	2021;39(8)	http://qikan.cqvip.com/Qikan/Article/Detail?id=7105443859	Ineligible intervention types
657	Huang Shan, Jiang Jinbo.	Professor Jiang Jinbo's Experience in Treating Lymphoma.	Chinese Medicine Modern Distance Education of China.	2020;18(23)	http://qikan.cqvip.com/Qikan/Article/Detail?id=7103534271	Not RCTs
658	Wang Xinru, Li Liling, Jiang Tingting, Yan Fengna, Meng Yan, Jiang Yuyong.	Exploration of the Molecular Mechanism of Phyllanthus emblica L. in Treating Hepatocellular Carcinoma Based on Network Pharmacology and Molecular Docking.	Chinese Journal of Integrated Traditional and Western Medicine on Liver Diseases.	2022;32(2)	http://qikan.cqvip.com/Qikan/Article/Detail?id=7106628648	Not RCTs
659	Sun Yang, Li Songzhe, Sun Yue, Jiang Deyou.	Virtual Screening of Active Alkaloid Components Against Hepatocellular Carcinoma from Belamcanda chinensis.	Journal of Traditional Chinese Medicine.	2022;50(3)	http://qikan.cqvip.com/Qikan/Article/Detail?id=7106772917	Not RCTs
660	Jiang Haiying, Zhang Yanni, Xu Juan, Han Feng, Gu Feng, Guo Aijun, et al.	Clinical Study on the Treatment of Metastatic Liver Cancer with Coix Seed Extract Combined with Transcatheter Hepatic Arterial Chemoembolization.	Cancer Research and Clinic.	2012;24(4):239-42	https://d.wanfangdata.com.cn/periodical/ChlQZXJpb2RpY2FsQ0hJTmV3UzIwMjIwNzE5EhB6bHlqeWxjMjAxMjA0MDA3Ggg4aDF2MTFodg%3D%3D	Ineligible intervention types
661	You Zhuying, Jiang Hongwei.	Clinical Observation on the Treatment of Non-Alcoholic Fatty Liver Disease with Self-Made Qinggan Formula Combined with Polyene Phosphatidylcholine.	Chinese Journal of Traditional Chinese Medicine Science and Technology.	2019;26(1)	http://qikan.cqvip.com/Qikan/Article/Detail?id=7001109492	Ineligible intervention types
662	Fan Chang, Wu Furong, Zhang Jiafu, Jiang Hui.	Role of Pyroptosis in the Occurrence and Development of Liver Fibrosis.	Journal of Clinical Hepatology.	2020;36(5)	http://qikan.cqvip.com/Qikan/Article/Detail?id=7101933391	Not RCTs
663	Ma Yanzhen, Wu Furong, Zhang Jiafu, Fan Chang, Huang Shaopeng, Chen Sen, et al.	Role of N^(6)-Methyladenine Methylation in Liver Diseases.	Journal of Clinical Hepatology.	2021;37(11)	http://qikan.cqvip.com/Qikan/Article/Detail?id=7105985360	Not RCTs
664	Zuo Zhiyan, Zhan Shuyu, Huang Huan, Ding Baoyue, Liu Yuqian, Ruan Yu'er, et al.	Research Progress on Pharmacokinetics and Pharmacodynamics of Total Glucosides of Paeonia lactiflora in Protecting Liver.	China Journal of Chinese Materia Medica.	2017;42(20)	http://qikan.cqvip.com/Qikan/Article/Detail?id=673528929	Not RCTs
665	Jiang Shuai, Wang Ting, Wang Guohong.	Effect of Acupuncture and Moxibustion Combined with Radiotherapy and Chemotherapy on Nasopharyngeal Carcinoma and Its Influence on VEGF, TGF-β1 and Immune Function.	Clinical Education of General Practice.	2020;18(1)	https://link.cnki.net/doi/10.13558/j.cnki.issn1672-3686.2020.001.006	Ineligible intervention types
666	Ma Weihua, Chen Zhenzhou, Huang Shi, Wang Guang, Shi Xiaoguang, Yang Yapeng, et al.	Effect of Xiyanping Injection on the Progression of Residual Lesions of Liver Cancer after Radiofrequency.	Journal of Traditional Chinese Medicine.	2020(S02)	https://www.zhangqiaokeyan.com/academic-journal-cn_detail_thesis/02012102734222.html	Ineligible intervention types
667	Zang Chuanlong, Zhang Xue, Jiang Wenqing.	Discussion on the Clinical Efficacy of Zhenwu Decoction in the Treatment of Spleen-Kidney Yang Deficiency Type Lung Adenocarcinoma with Oral Molecular Targeted Drug Irec.	Contemporary Medicine.	2020;26(30)	https://kns.cnki.net/kcms2/article/abstract?v=KetWmXlLxlc-zuJ-bO7elcGO9_kUQ9W6G_n6055TX65yEoUpqmniDKbhs1opW6VL8_Gf_4d1jzgDw-EyPTMqnuojnJNHauJ9xw_sNWUZDLHOuVb8q2BCwuVyblkmsDCCdA-uGnFfglFZk_V0UJ9xWCxQALNLQYjKdpWVMDgqimdAZjb0WGtEDK76Iw7tm_RIW5WI6coAalg=&uniplatform=NZKPT&language=CHS	Ineligible intervention types
668	Wang Jinghan, Li Wei, Ma Wencong, Song Hao, Ao Jianyang, Li Bin, et al.	Analysis of Efficacy and Prognostic Factors of Programmed Cell Death Protein-1 Inhibitor in the Treatment of Advanced Biliary Tract Malignant Tumors.	Chinese Journal of Practical Surgery.	2021;41(5)	http://qikan.cqvip.com/Qikan/Article/Detail?id=7104866141	Ineligible intervention types
669	Jiang Xiaochen, Zhang Chuanlong, Qiang Rui, Wang Qingqing, Pan Xue, Pang Bo, et al.	Collection of Clinical Experience of National Famous Traditional Chinese Medicine Physician Piao Bingkui in Diagnosing and Treating Primary Liver Cancer.	Beijing Traditional Chinese Medicine.	2021;40(09):926-9	https://link.cnki.net/doi/10.16025/j.1674-1307.2021.09.001	Not RCTs
670	Wu Yu, Cao Gang, Shi Meiqin, Yang Shuiying, Jiang Xiaoyan.	Investigation of the Target of Xanthium sibiricum on Epithelial-Mesenchymal Transition of Hepatocellular Carcinoma Based on Molecular Docking Virtual Technology and Western Blotting Experiment.	Drug Evaluation Research.	2017;40(11)	https://kns.cnki.net/kcms2/article/abstract?v=KetWmXlLxlejFkFZQFAK02H9Ds8DQeaX0IHgBduwzAMoiAsVg_jHoLELJHflS39zEXNoEIsyChi1KwLMnePkFC73UqAj3S3L7IqOV9KvFuzekaw7pCkz8bfA5ph_HrRsMWnTIggFUtLQXqVSWYZ9iIKser7H38diahZqaEEAQ-4QlPvRg7-N3yRzkmOw9BdO1FExjqx5WLo=&uniplatform=NZKPT&language=CHS	Not RCTs
671	Jiang Bin, Di Qi, He Xiao, Jiang Weiping, Liu Qili, Yang Huawei, et al.	Clinical Observation of Magui Liquid Combined with Gemcitabine in the Treatment of Non-Muscular Invasive Bladder Cancer after Operation.	Journal of Hunan University of Chinese Medicine.	2021;41(8)	https://kns.cnki.net/kcms2/article/abstract?v=KetWmXlLxleqwxXlbQ7JAC_Cc1suc9uIOqxbihOmGCqFpdxac3uod_sD_-1an-Nif6Ny-qQ2oPNjUUO_4IFXNehRUyZpo7brU8b5r2no3hIBJQNvjQpL0VNRsuNWOBepFvsHJaMv3dh2lxRbsbxkiDjSnCqShaDu9sSRpRzDP3Mfxh1hKuxSOTmDwbfKbhMsjkXdvjXhaKA=&uniplatform=NZKPT&language=CHS	Ineligible intervention types
672	Jiang Jingzhu, Li Haoquan, Wang Zaiguo, Ye Zhenwei, Chen Yunhao, Li Jiali, et al.	Clinical Research on Immunotherapy Combined with Targeted Therapy for Advanced Liver Cancer.	Chinese Journal of Cancer Surgery.	2022;14(2):120-6	https://d.wanfangdata.com.cn/periodical/ChlQZXJpb2RpY2FsQ0hJTmV3UzIwMjIwNzE5EhV6Z3l4d3otd2t4ZmMyMDIyMDIwMDQaCDhoMXYxMWh2	Ineligible intervention types
673	Wang Wenxiu, Wu Changping, Jiang Jingting.	Basic Research and Clinical Translation of GPC3 in Immune Targeted Therapy for Solid Tumors.	Chinese Journal of Cancer Biotherapy.	2019;0(9)	http://qikan.cqvip.com/Qikan/Article/Detail?id=90768387504849574857484952	Ineligible intervention types
674	Jiang Mei, Li Jinghua.	Progress and Prospect of Integrated Traditional Chinese and Western Medicine in the Treatment of Elderly Advanced Hepatocellular Carcinoma.	Guiding Journal of Traditional Chinese Medicine and Pharmacy.	2011;17(9):90-2	https://d.wanfangdata.com.cn/periodical/ChlQZXJpb2RpY2FsQ0hJTmV3UzIwMjIwNzE5EhBobnp5eWRiMjAxMTA5MDQ0Ggg4aDF2MTFodg%3D%3D	Not RCTs
675	Jiang Ruiyuan, Wang Tongbiao, Man Tingting, Qin Yanchun, Hong Xiaohua, Rong Zhen, et al.	Study on the Short-Term Efficacy of Fuhe Beihua Formula Combined with Transcatheter Arterial Chemoembolization in the Treatment of Patients with Primary Hepatocellular Carcinoma of Liver Depression and Spleen Deficiency Type and Its Effect on Plasma Angiogenic Factor Levels.	Chinese General Practice.	2020;23(33):4214-21	https://d.wanfangdata.com.cn/periodical/ChlQZXJpb2RpY2FsQ0hJTmV3UzIwMjIwNzE5Eg96Z3FreXgyMDIwMzMwMTIaCDhoMXYxMWh2	Ineligible intervention types
676	Tian Xinchen, Wang Haochen, Zhang Yiming, Zhang Jiaqi, Zhang Dengtian, Yan Tinghao, et al.	Exploration of the Molecular Mechanism of Euphorbia fischeriana Steud Ethanol Extract in Treating Hepatocellular Carcinoma Based on Network Pharmacology and Experimental Verification.	Chinese Pharmacological Bulletin.	2023;39(7)	https://qikan.cqvip.com/Qikan/Article/Detail?id=7109975138	Not RCTs
677	Li Yongmin, Tan Xiaoning, Xu Linben, Lv Yuan, Xi Jianmin, Jiang Yilan.	Effect of Jianpi Xiaocancer Formula on the Expression of Vascular Endothelial Growth Factor and Endostatin in Nude Mice with Colorectal Cancer Metastasis Model.	Chinese Traditional and Herbal Drugs.	2016;47(16)	https://kns.cnki.net/kcms2/article/abstract?v=KetWmXlLxlckVZDTp_JcM25lB1PnQdFCojK40EUlq8v6kokx3qYV_pF1woOeuNS7R8zpsOyoeSZ_Fp2FV_4XDVt2jgKPJUohMAooBv-p5chAAxf7xBEwTaOO7V7qOBAVagIp1OEQzcV7ZNf7hddBE9CDzWJVJbsFx_vdsFZ-Mh7veOK0UHBvAT8vJAGFIop-ZGF3vsifHVI=&uniplatform=NZKPT&language=CHS	Not RCTs
678	Zhang Yong, Zu Xuyu, Luo Weishi, Tang Shengsong, Jiang Yuyang.	siRNA-induced CyclinB1 silencing increases the sensitivity of HePG2 cells to daunorubicin.	Progress in Biochemistry and Biophysics.	2011;38(6)	http://qikan.cqvip.com/Qikan/Article/Detail?id=38233656	Not RCTs
679	Yuan Yuan, Ren Dongfeng, Chen Xiaoquan, Jiang Zhe.	Effect of Extract of Actinidia chinensis Root on Sensitizing Sorafenib to the Growth of Transplanted Tumor in H22 Hepatoma Mice and TNF-α.	Modern Journal of Integrated Traditional Chinese and Western Medicine.	2023;32(7)	https://kns.cnki.net/kcms2/article/abstract?v=KetWmXlLxlehtsJNS6sYzCqoeuDmJueNEZj86z9JQCIsL8zhd7l31tPO7i4fBOHoaOAzXvRu0FaZBZW99t0OD0aIsu_u7UcX5Fw1ti8q2aob_ekyqmcLup6RZ-JIl4wcuLA4lTe5Cxltt1g4WTrCuVV6_pXxBOfhgroERDEldqQrAD9YDJDR7Lmx6gkdypBkFctyiSFBlmU=&uniplatform=NZKPT&language=CHS	Not RCTs
680	Jiao Jianwei, Zhang Yanjing, Bai Yujie.	Clinical Efficacy of Qudu Fuzheng Decoction Combined with Chemotherapy in the Treatment of Advanced Lung Cancer and Its Effect on T Cell Subsets and VEGF.	Chinese Archives of Traditional Chinese Medicine.	2020;38(5)	https://link.cnki.net/doi/10.13193/j.issn.1673-7717.2020.05.042	Ineligible intervention types
681	Yan Le, Cao Xiaohong, Wang Chunling, Jiao Runzhi.	Preparation and Liver Targeting Analysis of γ-Polyglutamic Acid-D-Galactose Esterified Derivative-Cisplatin Complex.	China Biotechnology.	2009;29(5)	http://qikan.cqvip.com/Qikan/Article/Detail?id=30449942	Not RCTs
682	Song Zhongyang, Chen Yuchan, Zhang Zhiming, Yong Wenxing, Wang Gongchen, Wang Miao, et al.	Research Progress on the Regulation of Autophagy in Hepatocellular Carcinoma Cells by Monomers of Traditional Chinese Medicine.	China Journal of Traditional Chinese Medicine and Pharmacy.	2021;36(3)	http://qikan.cqvip.com/Qikan/Article/Detail?id=7104345512	Not RCTs
683	Shen Minghua, Li Wei, Jin Meihua.	Study on the Antitumor Effect of Polysaccharide from Floccularia luteovirens on H_(22) Tumor-Bearing Mice.	Chinese Traditional and Herbal Drugs.	2013;44(17)	http://qikan.cqvip.com/Qikan/Article/Detail?id=47290589	Not RCTs
684	Jin Shenrui, Zhang Xinsheng, Zhu Bide, Qin Xuhua.	Effect of Xihuang Pill on the Secretion of Vascular Endothelial Growth Factor and Matrix Metalloproteinases 2 and 9 by Hepatocellular Carcinoma Cell SMMC7721.	Academic Activities on Expanding Clinical Application of Xihuang Pills in 2009; Beijing, China.	2009: 3.	https://www.cqvip.com/doc/conference/531960864	Not RCTs
685	Zuo Jing, Yang Ming, Li Miao, Du Lina, Jin Yiguang.	Preparation, Physicochemical Properties and Antitumor Activity of Gemcitabine Lipid Derivative Polymer Micelles.	Chinese Journal of Pharmacology and Toxicology.	2014;28(3)	https://kns.cnki.net/kcms2/article/abstract?v=KetWmXlLxlfLeAm2E8yDu0xraXYiuS-BxUhrcySIJh4grmZmjLQJMHI_c914ihiJcGrgOg5Vf4wIIK53UzsBaAqS_hphOiZyuurMgxTWHM2saMJt7i24ki5eqyb4Aoz8e0bjxxCsO_hC32t34aIqhjT5dlS77s9diYw-0W2gTZNlwSYWUqhyqPdrBfdpLPHR&uniplatform=NZKPT&language=CHS	Not RCTs
686	Wu Jinzhou, Jin Jianxu.	Efficacy Study of Apatinib Combined with Tegafur in the Treatment of Primary Hepatocellular Carcinoma after Transcatheter Arterial Chemoembolization.	Chinese Journal of Medical Guide.	2023;25(9)	https://kns.cnki.net/kcms2/article/abstract?v=KetWmXlLxldG0RAD7RanSU-szKKyqMKAHF4hSAFuwziJ42prrOTo8-u1bJITTbQwdpF3JMwPGDQ0H132ySgAR2N1eLZr7zyI8CLGVTnvfQaRCufspOrjg1ZauaEodmluKOPCYzfNdSaAWxRzrjx6W3ce1HJf6XUt53UgWa-ZcbyomaZSF-nkOk0GXatThiGpylSdrAo4GmQ=&uniplatform=NZKPT&language=CHS	Ineligible intervention types
687	Dai Chaoming, Jin Song.	Effect of Dahuang Zhechong Pill on AFP-L3, VEGF, TGF-β1 and Immune Function in Patients with Primary Hepatocellular Carcinoma of Blood Stasis Obstructing Collaterals Type.	Zhejiang Journal of Traditional Chinese Medicine.	2021;56(5)	https://link.cnki.net/doi/10.13633/j.cnki.zjtcm.2021.05.001	Ineligible intervention types
688	Guo Mengli, Wang Jiangang, Jin Ying.	Inhibitory Effect of Alcohol Extract of Gecko on Angiogenesis of H22 Hepatocellular Carcinoma.	Chinese Journal of Clinical Pharmacology.	2016;32(24)	https://link.cnki.net/doi/10.13699/j.cnki.1001-6821.2016.24.019	Not RCTs
689	You Minling, Luo Manfang, Liao Weiqian, Hu Shiping, Xu Wenxue, Jing Linlin.	In vivo Imaging Study on the Inhibition of Hepatocellular Carcinoma Growth in Nude Mice by Chaiqi Yigan Granules Combined with Paclitaxel.	Journal of Southern Medical University.	2012;32(7)	http://qikan.cqvip.com/Qikan/Article/Detail?id=42367822	Not RCTs
690	Kang Tingfang.	Efficacy Analysis and Syndrome Observation of Transcatheter Hepatic Arterial Chemoembolization in the Treatment of Liver Cancer.	[Master's Thesis]Guangzhou University of Chinese Medicine.	2018	https://link.cnki.net/doi/10.27044/d.cnki.ggzzu.2018.000140	Ineligible intervention types
691	Yang Na, Kang Wen.	Research Progress on Clinical Cure of Chronic Hepatitis B.	Infectious Disease Information.	2023;36(1)	https://qikan.cqvip.com/Qikan/Article/Detail?id=7109188286	Not RCTs
692	Gao Dongmei, Sun Lu, Guo Kun, Li Yan, Liu Yinkun, Kang Xiaonan.	Application of Multiple Quantitative Antibody Chip Detection System in Early Diagnosis of Liver Cancer.	Chinese Journal of Hepatology.	2012;20(10)	http://qikan.cqvip.com/Qikan/Article/Detail?id=43594389	Not RCTs
693	Kang Xing.	Study on the Apoptosis Induction Effect and Molecular Mechanism of Alantolactone and Tanshinone Ⅰ on Hepatocellular Carcinoma HepG2 Cells.	[Doctoral Dissertation]Northwest University.	2019	https://kns.cnki.net/kcms2/article/abstract?v=KetWmXlLxleO560GEy9dAov2qUsoobazOwXmTbpK1c7f4tcsF1hjx1ZRjIdXCeDM58H9Lvs7WkSrPDOmtg2uC6uYyNPmp2k5iFVT42vGt-UOqsD0SsbTLgFTflSMd-xCdZda2Y3zudP5OPZreqMjGD9lotjPuOreaDtSGtYxjrKJWq32sWNGpVBofps2UlKuoLHMCo3IowQ=&uniplatform=NZKPT&language=CHS	Not RCTs
694	Kong Lingyu, Sun Jiangyong, Liu Jing, Yu Haipeng.	Progress and Exploration of Traditional Chinese Medicine in Minimally Invasive Interventional Therapy for Liver Cancer.	Journal of Medical Theory and Practice.	2021;34(23):4073-5,8	https://d.wanfangdata.com.cn/periodical/ChlQZXJpb2RpY2FsQ0hJTmV3UzIwMjIwNzE5EhB5eGxseXNqMjAyMTIzMDExGgg4aDF2MTFodg%3D%3D	Ineligible intervention types
695	Kong Qingxu, Chen Guiyun, Chen Zili, Li Jun.	Effect of Modified Huqi Formula on Nitric Oxide Synthase, Vascular Endothelial Growth Factor, Hypoxia and Immune Function in Rats after Transcatheter Arterial Chemoembolization for Hepatocellular Carcinoma.	Shaanxi Journal of Traditional Chinese Medicine.	2024;45(02):181-6	https://next.cnki.net/middle/abstract?v=KetWmXlLxldlnhX2OW6igFRWFYxe6fnvFKanWhcJOAvehiCPLgRCiU9jS8iaO7GRL3Q5IlkdipmMKPZC0ExVJIubt8Je3HZDshwsDYxBwv82agq185JSZ092rAvl5yqpg5YovoLHjpcr3HHVdGf9yC-PnLs8W97PeCiwUHdIQMaDB4_rp-xZePVLQZGPzLLMSoPEzwZjuUQ=&uniplatform=NZKPT&language=CHS&scence=null	Ineligible intervention types
696	Liu Chang, Ding Jingxin, Zhou Ying, Yin Zhigang, Luo Hongtao, Kong Weitao.	Study on the Protective Effect of Honeysuckle on Acute Alcoholic Liver Injury in Rats Based on Network Pharmacology.	China Journal of Chinese Materia Medica.	2021;46(17)	https://link.cnki.net/doi/10.19540/j.cnki.cjcmm.20210624.401	Not RCTs
697	Lai Jianping, Chen Tuantuan, Wang Yuxin, Huang Jinzhen, Wei Chunshan, Tang Haihong, et al.	Professor Tong Guangdong's Experience in Treating Advanced Hepatocellular Carcinoma with "Dredging Method".	Chinese Journal of Integrated Traditional and Western Medicine on Liver Diseases.	2022;32(06):568-70	https://kns.cnki.net/kcms2/article/abstract?v=KetWmXlLxld8vhxkpd0rW4gaw1onOJBw0exGR3Ft2uShyPE8yj-UnILlNu3EFkwtxdI3ZVCs0r1mgRXSlsbTkiHjzk2Q8hIhSac1oVUmqzAXUdLW8maLyJ5OQ6pxos4JVYOnk0t6k9_-CbMC5eYDU0bCvGSI_8rIrSSsIB029atwH4q6Q7HGiotOVnnLbMABE_MXqD6DvKg=&uniplatform=NZKPT&language=CHS	Not RCTs
698	Zhu Tingting, Yuan Huihui, Hu Jinyi, Lan Minbo.	Cytotoxic Synergistic Effect and Target Prediction of Chemical Constituents of South China Sea Sponge Pseudoceratina sp.	Journal of East China University of Science and Technology (Natural Science Edition).	2021;47(5)	http://qikan.cqvip.com/Qikan/Article/Detail?id=7105753098	Not RCTs
699	Gao Feng, Zhou Fei, Chen Hongshan, Qi Jinchai, Li Tong, Zhang Zijie, et al.	Design, Synthesis and Activity Evaluation of Antitumor Derivatives of Glycyrrhetinic Acid.	Northwest Pharmaceutical Journal.	2021;36(5)	http://qikan.cqvip.com/Qikan/Article/Detail?id=7105976090	Not RCTs
700	Lei Miao, Chen Haili, Lu Tingting, Nie Yan.	Clinical Efficacy of Traditional Chinese Medicine Decoction Combined with Candesartan in the Treatment of Advanced Primary Liver Cancer.	Liaoning Journal of Traditional Chinese Medicine.	2022;49(3):143-6	https://d.wanfangdata.com.cn/periodical/ChlQZXJpb2RpY2FsQ0hJTmV3UzIwMjIwNzE5Eg9sbnp5enoyMDIyMDMwNDAaCDhoMXYxMWh2	Ineligible intervention types
701	Lei Zhongguang.	Effect of Fuzheng Jiedu Tongluo Formula Combined with Radiofrequency Ablation on Immune Function and Serum Levels of bFGF, VEGF and TGF-β1 in Patients with Primary Hepatocellular Carcinoma.	Chinese and Foreign Medical Research.	2022;20(15):148-51	https://d.wanfangdata.com.cn/periodical/ChlQZXJpb2RpY2FsQ0hJTmV3UzIwMjIwNzE5Eg96d3l4eWoyMDIyMTUwMzkaCDhoMXYxMWh2	Ineligible intervention types
702	Gao Zhao, Xia Meng, Ming-Bo Huang, Leng Jing.	Overview of the Role of Exosomes in Tumor Diagnosis and Treatment.	Liaoning Journal of Traditional Chinese Medicine.	2018;45(6)	http://qikan.cqvip.com/Qikan/Article/Detail?id=675627556	Not RCTs
703	Li Caihai.	Clinical Study on the Treatment of Primary Hepatocellular Carcinoma by Soothing Liver, Strengthening Spleen and Removing Blood Stasis.	Practical Clinical Journal of Integrated Traditional Chinese and Western Medicine.	2011;11(4):48-9	https://d.wanfangdata.com.cn/periodical/ChlQZXJpb2RpY2FsQ0hJTmV3UzIwMjIwNzE5EhJzeXp4eWpobGMyMDExMDQwMzEaCDhoMXYxMWh2	Ineligible intervention types
704	Zhong Jianhong, You Xuemei, Ma Liang, Xiang Bangde, Wu Feixiang, Peng Ningfu, et al.	Investigation and Analysis of Tumor Staging and Initial Treatment Methods of Hepatocellular Carcinoma in a Tumor Specialist Hospital from 2003 to 2013.	Chinese Journal of Oncology Prevention and Treatment.	2015;7(6)	http://qikan.cqvip.com/Qikan/Article/Detail?id=667707938	Not RCTs
705	Xiao Chulan, Chen Jiaojiao, Yin Zifei, Li Bai.	Exploration of the Correlation between IQUB and Swimming Exercise Inhibiting Tumor Growth in Nude Mice with Liver Cancer Based on RNA-Seq.	Occupation and Health.	2023;39(19)	https://link.cnki.net/doi/10.13329/j.cnki.zyyjk.2023.0503	Not RCTs
706	Deng Wei, Xiang Qing, Li Bao.	Study on the Inhibition of Angiogenesis in Rat Liver Cancer Induced by Diethylnitrosamine by Panax notoginseng.	Guangxi Medical Journal.	2013;35(11)	https://kns.cnki.net/kcms2/article/abstract?v=KetWmXlLxldYcvkSLpylOc4DLiFMnNw24hVYNy_PY7KMZ1cVI3DjOT_HmRPJscQuce4PoAinUQj3LxV_14uIU85zsDOw4Ggm_Mm3iv1EnusjeM16wYt_XcIQXh_vWYQ2iRmDTg7PWETfO0OC3eVAGwJKZTbOPompONiA1gDtm0TTIWZw28UT5fRJJMmbSkIn&uniplatform=NZKPT&language=CHS	Not RCTs
707	Li Binbin, Wang Ying, Zhao Jinru, Wang Shanli, Zhao Hongxia, Song Wei, et al.	Randomized Parallel Controlled Study on the Effect of Xiaochaihu Decoction Combined with Cyclophosphamide on Tumor Stromal Angiogenesis in Ascites Tumor Cell Line Hepatoma Mice.	Practical Journal of Traditional Chinese Internal Medicine.	2012;26(5):34-6	https://d.wanfangdata.com.cn/periodical/ChlQZXJpb2RpY2FsQ0hJTmV3UzIwMjIwNzE5EhFzeXp5bmt6ejIwMTIwNTAxNhoIOGgxdjExaHY%3D	Not RCTs
708	Li Bingbing.	Study on the Effect and Mechanism of Tonifying Qi and Astringing Method in Intervening Tumor Proliferation and Metastasis.	[Doctoral Dissertation]Nanjing University of Chinese Medicine.	2014	https://kns.cnki.net/kcms2/article/abstract?v=KetWmXlLxlecPi1OkU4AdluD5y8PRIyEy7pglpOHvwRgQqIYV0rIDT3fmi5elwySq8OUB_ST0clqVgUTd4m2lL5_QgwNg6CVcHipsJUvrNtKJ-JQa9pE4-mtJbtR2u95HwGQnc2eBE49SEB4tVaSUFM2JYFlGZwPF7Yr6k-5eoZtXR1Ljhfk0HXjVOyJ8Rv1ZrQttAqQdxo=&uniplatform=NZKPT&language=CHS	Not RCTs
709	Zang Wenhua, Tang Decai, Yin Gang, Li Bingbing.	Inhibitory Effect of Astragalus membranaceus-Curcuma zedoaria Compatibility and Combined with Cisplatin on the Growth of Orthotopic Transplanted Tumor in Nude Mice with Human Hepatocellular Carcinoma.	Chinese Journal of Experimental Traditional Medical Formulae.	2014;20(5)	https://link.cnki.net/urlid/11.3495.R.20131218.1416.014	Not RCTs
710	Zang Wenhua, Tang Decai, Yin Gang, Li Bingbing.	Effect of Astragalus membranaceus-Curcuma zedoaria Compatibility on the Angiogenesis of Orthotopic Transplanted Tumor in Nude Mice with Human Hepatocellular Carcinoma.	Lishizhen Medicine and Materia Medica Research.	2014;25(3)	https://kns.cnki.net/kcms2/article/abstract?v=KetWmXlLxlc_wofW47brid7lDhZQJ4SloIa8ONC66L_jUJPOr_ec87uQPmkcoJzlX1vZN64zuNvP8edYDU-wPpgYBtMMm2pr9N8PPlmcTBZr3PRBdQRjtb0Znx1aJYl_JQgmr0qiJAqEmCvSwT_fVi6zZvi88hejl5dVGL4nV3SkM0x1BopRXCFJiIC-m6lu&uniplatform=NZKPT&language=CHS	Not RCTs
711	Nong Zhixin, Zhao Shiyuan, Zhang Mingyan, Huang Zhihu, Ye Haihong, Zhong Zhenguo, et al.	Study on the Inhibition of Steroidal Saponins from Cestrum nocturnum on Transplanted Tumor in Nude Mice with Human Hepatocellular Carcinoma.	Chinese Journal of Experimental Traditional Medical Formulae.	2013;19(17)	https://kns.cnki.net/kcms2/article/abstract?v=KetWmXlLxld1mL9e_uHbcjkp34GbTan1tv8_E2QCcYm3wbV39t70MaTj-mAJ3CHaw0o7kKiP8DpChg3-aJFLe18Ha57lESPiMK7J1Soy6Ga26pzAoPVxVAUKCzxPiyGW__hbaZmIsmnK0YYuRCx81ft5S-8kNGUAdID3fGFRU-Z8RwCw0ZwT03Az3Q32kT44&uniplatform=NZKPT&language=CHS	Not RCTs
712	Chen Liwen, Li Qiaomin, Li Xiaohui, Li Changqing.	Regulatory Effect of Compound Phyllanthus urinaria Ⅱ on the Expression of lncRNA CCAT1 in Hepatocellular Carcinoma HepG2 Cells.	Chinese Journal of Experimental Traditional Medical Formulae.	2021;27(2)	https://link.cnki.net/doi/10.13422/j.cnki.syfjx.20202123	Not RCTs
713	Qin Wanli, Chen Liwen, Li Qiaomin, Li Xiaohui, Zeng Qingping, Li Changqing.	Inhibitory Effect of Compound Phyllanthus urinaria Ⅱ on the Growth of Transplanted Tumor in Nude Mice with miR-122 Low-Expression Hepatocellular Carcinoma Huh7 Cells.	Lishizhen Medicine and Materia Medica Research.	2021;32(12)	https://kns.cnki.net/kcms2/article/abstract?v=KetWmXlLxleN1HIYn0R7EMSAFIswOl_uqCK3DRSuM9L_6U_0X_JTgtiMhtL1kl-zIZA5ge449Oprfn_ceExBErBRWuQLbfNjnL_Ek1pPjg8HUKwegXXW6lASCagDC0hN_Uf0VLZjk4SVw75m4YAEPAzuk2yW2sk4UrIH0PGcxjtFJGCilEjFPxO_p703XskhkNhFGCrmuJU=&uniplatform=NZKPT&language=CHS	Not RCTs
714	Xu Yujie, Qin Wanli, Li Xiaohui, Li Changqing.	Effect of Compound Phyllanthus urinaria Ⅱ on the Growth of Transplanted Tumor and the Expression of miR-122 and IGF-1R in Nude Mice with Hepatocellular Carcinoma Hep3B Cells.	Chinese Journal of Experimental Traditional Medical Formulae.	2023;29(23)	https://link.cnki.net/doi/10.13422/j.cnki.syfjx.20230724	Not RCTs
715	Yang Lixia, Pian Linping, Li Chao.	Correlation Analysis between Doppler Ultrasound Imaging of Hepatocellular Carcinoma and the Expression of Microvessel Density and Vascular Endothelial Growth Factor.	Journal of Zhengzhou University (Medical Sciences).	2009(5)	https://link.cnki.net/doi/10.13705/j.issn.1671-6825.2009.05.060	Ineligible intervention types
716	Wang Dongxu, Ren Jing, Li Jiping, Wang Yusu, Hu Pengfei, Zhang Guokun, et al.	Exosomes Derived from Velvet Antler Stem Cells Prevent Alcoholic Liver Injury in Mice by Regulating NF-κB Signaling Pathway.	Chinese Journal of Tissue Engineering Research.	2023;27(24)	https://qikan.cqvip.com/Qikan/Article/Detail?id=7108685758	Not RCTs
717	Li Danqing, He Fan.	Effect of Integrated Traditional Chinese and Western Medicine on Acute Gastrointestinal Bleeding after Radiofrequency Ablation of Primary Hepatocellular Carcinoma and Its Effect on the Expression of VEGF Protein.	Guangdong Medical Journal.	2017;38(15):2397-9	https://d.wanfangdata.com.cn/periodical/ChlQZXJpb2RpY2FsQ0hJTmV3UzIwMjIwNzE5Eg1nZHl4MjAxNzE1MDQyGgg4aDF2MTFodg%3D%3D	Ineligible intervention types
718	Li Danqing, Li Zhuangwei.	Clinical Efficacy and Effect on VEGF Protein Expression of Insect Drugs in the Treatment of Primary Hepatocellular Carcinoma.	Sichuan Journal of Traditional Chinese Medicine.	2017;35(5):107-9	https://d.wanfangdata.com.cn/periodical/ChlQZXJpb2RpY2FsQ0hJTmV3UzIwMjIwNzE5Eg1zY3p5MjAxNzA1MDQyGgg4aDF2MTFodg%3D%3D	Ineligible intervention types
719	Li Dongge.	Experimental Study on the Intervention Mechanism of Lisiwen Ascites Formula on H22 Hepatoma Mice.	Journal of Traditional Chinese Oncology.	2019;1(03):49-53+48	https://link.cnki.net/doi/10.19811/j.cnki.issn2096-6628.2019.03.013	Not RCTs
720	Yuan Yahong, Guo Xingrong, Yu Li, Wang Xiaoli, Ding Yan, Li Dongsheng.	Acidic Environment Inhibits the Killing Activity of CIK Cells on Hepatocellular Carcinoma HepG2 Cells.	Cancer Research on Prevention and Treatment.	2016;43(5)	http://qikan.cqvip.com/Qikan/Article/Detail?id=668933809	Not RCTs
721	Zhu Jingjing, Chen Xiaojie, Yao Wendong, Wei Yinghui, Zheng Hangsheng, Zheng Hongyue, et al.	Construction and anti-hepatocellular carcinoma study of folate-modified arsenic trioxide prodrug liposomes.	Digital Chinese Medicine (English).	2020;3(4)	http://qikan.cqvip.com/Qikan/Article/Detail?id=7103531988	Not RCTs
722	Liu Jialing, Huang Linsheng, Zhang Shuo, Qi Shasha, Bao Yang, Li Fei.	Expression and significance of Bcl-2 transcription repressor 1 in liver cancer tissues.	Chinese Journal of General Surgery.	2020;29(7)	https://kns.cnki.net/kcms2/article/abstract?v=KetWmXlLxldl-wxOdxLR-1l5Bv1xFZOsJ1Obma6VpH9CKSNLHpkiTXze76O0Kc3ZZum-YMyKmyiZbY3SwOA6SAOc0yz335rp38jcPNFuZ0fYSEnw0TA30JbIr4-gA9bWiayqvbi2vpEGTu6gxPZKHnE1gZmz8ErdRZrSaBbHtJMtjrHx-8qj2JlBsL83YkDiBGeTCZupCwc=&uniplatform=NZKPT&language=CHS	Not RCTs
723	Zhu Yinghe, Zhou Jian, Xue Zhong, Zhu Jun, Li Fenmei.	Clinical effect of chemo drugs + Endostar iodized oil emulsion in the treatment of liver cancer by hepatic artery embolization.	Jiangsu Medical Journal.	2013;39(6)	https://link.cnki.net/doi/10.19460/j.cnki.0253-3685.2013.06.019	Ineligible intervention types
724	Zhang Shuo, Jiang Xiaoyan, Shen Shuijie, Wu Yu, Cai Yan, Ge Weiwei, et al.	Construction of a visualized metastasis model of zebrafish liver cancer cells and tumor-associated fibroblasts.	Chinese Journal of Laboratory Animal Science.	2023;31(3)	https://qikan.cqvip.com/Qikan/Article/Detail?id=7109620826	Not RCTs
725	Li Haiqing.	Experimental study on establishment of an improved rabbit VX2 liver transplantation tumor model and comprehensive treatment.	[Doctoral Dissertation]Shandong University.	2011	https://kns.cnki.net/kcms2/article/abstract?v=KetWmXlLxleqyLhFoaA17Ab94yREKo4J3ggfILfR-_Rd_EOeI_TBbVp4cHAWIV3unzzP1j0n_McCa1cP2wDX_z_ssCm7mQHApBypEtKSNR3HD03wERWhO24DAdoD9OzWTIAxOMDUcNthVu1RMv30oUYnJ2XQw3r_7SaeaVp63ipSTsF9bBdYknto9kuyOed0ttrjLfyRlVQ=&uniplatform=NZKPT&language=CHS	Not RCTs
726	Li Haitao, Chen Chao, Zhang Hongyu, Wang Yanping.	Observation on the effect of Jianpi Huayu Formula combined with transcatheter arterial chemoembolization in the treatment of liver cancer.	Journal of Clinical Rational Drug Use.	2015(25):32-3	https://d.wanfangdata.com.cn/periodical/ChlQZXJpb2RpY2FsQ0hJTmV3UzIwMjIwNzE5EhFsY2hseXl6ejIwMTUyNTAxORoIOGgxdjExaHY%3D	Ineligible intervention types
727	Li Hanrong.	Exploration of the application of traditional Chinese medicine components in anti-hepatocellular carcinoma research.	China Health Industry.	2012;9(36)	http://qikan.cqvip.com/Qikan/Article/Detail?id=44601710	Not RCTs
728	Li Hanmin.	Research progress and prospect of traditional Chinese medicine in regulating liver regeneration.	World Chinese Journal of Digestology.	2017;25(15)	http://qikan.cqvip.com/Qikan/Article/Detail?id=672436916	Not RCTs
729	Li Hanmin.	Research progress and prospect of liver regeneration microenvironment in liver cancer.	World Chinese Journal of Digestology.	2018;26(26)	http://qikan.cqvip.com/Qikan/Article/Detail?id=676510487	Not RCTs
730	Chang Mingxiang, Wu Meimei, Li Hanmin.	Curcumin combined with sorafenib enhances the inhibitory effect on hepatocellular carcinoma cell line HepG-2 and its mechanism.	Chinese Journal of Integrated Traditional and Western Medicine on Liver Diseases.	2016;26(5)	http://qikan.cqvip.com/Qikan/Article/Detail?id=670396579	Not RCTs
731	Wang Minggang, Chen Qi, Gao Xiang, Ye Zhihua, Xiao Mingzhong, Li Hanmin.	Bioinformatics analysis of Diwu Yanggan Capsule in preventing and treating liver cancer based on expression profile chip.	Chinese Journal of Integrated Traditional and Western Medicine on Liver Diseases.	2019;29(3)	http://qikan.cqvip.com/Qikan/Article/Detail?id=7002478515	Not RCTs
732	Chen Xiaomin, Li Shanping, Chen Xiaoliang, Chen Shengyou, Huang Zhen, Li Haoxia.	Effect of Maixuekang on the expression of VEGF in subcutaneous transplanted tumor of MHCC97H human hepatocellular carcinoma in nude mice.	Chinese Archives of Traditional Chinese Medicine.	2011;29(9)	http://qikan.cqvip.com/Qikan/Article/Detail?id=39227416	Not RCTs
733	Xiong Bin, Kan Xuefeng, Zheng Chuansheng, Feng Gansheng, Ye Tianhe, Li Hao.	Clinical analysis of iatrogenic hepatic artery dissection in liver cancer after TACE.	Journal of Interventional Radiology.	2013;22(3)	http://qikan.cqvip.com/Qikan/Article/Detail?id=45074958	Ineligible intervention types
734	Li Hongjuan.	Induction of apoptosis and its mechanism of Shenmai Injection on hepatocellular carcinoma cells.	[Doctoral Dissertation]Zhejiang Chinese Medical University.	2015	https://link.cnki.net/doi/10.27465/d.cnki.gzzyc.2015.000139	Not RCTs
735	Li Hongyu.	Observation on the clinical efficacy of targeted drugs in the treatment of advanced liver cancer.	Jilin Medical Journal.	2015;36(9)	https://kns.cnki.net/kcms2/article/abstract?v=OJyTKzW6Feo0Zm_QGl0fuibsnDp3CS2USTxeQVTku7aLD_H47pvG3VuZK_K8jq6UbvXvHAp9oPjQTWcLMhXMBsDLNGmT2ULU6nR47ao8WMdk9eYqt3gO4UIcsoaHLiObW3jqOMkRTwK1g3oTUzsJEA4eL0eFahTDRPB4KzxoLHWf-LZ4xvbHP5QmGixQls2vaLxWk6xo_zI=&uniplatform=NZKPT&language=CHS	Ineligible intervention types
736	Cheng Qilai, Li Hongliang.	Effect of ilexgenin A from Ilex hainanensis Merr. on rat transplanted hepatocellular carcinoma.	Chinese Journal of Experimental Traditional Medical Formulae.	2012;18(6)	https://link.cnki.net/doi/10.13422/j.cnki.syfjx.2012.06.064	Not RCTs
737	Liu Fang, Liu Jianxun, Ren Junguo, Li Junmei, Li Honghai.	Study on the inhibition of tumor growth by Salvia chinensis extract through blocking angiogenesis.	China Journal of Chinese Materia Medica.	2012(9)	https://kns.cnki.net/kcms2/article/abstract?v=OJyTKzW6FepwfGbF5xEOdHPzk4PF7mgDDYhWddvQn-nLlITiSIAa5ozy7CAbuV1FGjtmtfVitNvXP7mnAMiPLZUx5S-Dc3jzWxsqFD2Ijmvc_eYDrDddm6F5cGNbYGAN36T9pYTg6GEkqscK0DT6UshkjSPshHReL9khRMD9lCCCjO6EAzOqdjjAdHRqfGwe&uniplatform=NZKPT&language=CHS	Not RCTs
738	Li Huawei, You Jia, Zhang Tao.	Basic and clinical research progress of Huaier in the treatment of primary liver cancer.	Pharmacology and Clinics of Chinese Materia Medica.	2022;38(01):224-9	https://kns.cnki.net/kcms/detail/51.1188.R.20210806.1412.016.html	Not RCTs
739	Li Hui, Dai Xiaosen, Zhuo Kaiquan.	Effect of nimodipine combined with alprostadil on inflammatory factors and levels of ET-1, CGRP and VEGF in patients with aneurysmal subarachnoid hemorrhage complicated with cerebral vasospasm.	Journal of Brain and Nervous Diseases.	2019;27(7)	https://kns.cnki.net/kcms2/article/abstract?v=OJyTKzW6FepJzkSuW4uObbb7dRRXMv_ZJKjW8_8b_7ZRqkg-MpWumY_krjYvX6z2UBm5bNaUEG18_mbYP-8FwOcJ5ywbuvEVGPeLfaMrrgur79LDAeryQ8P4w9NNaxHuiAhfy5YF69h6jgQSgfQxtFIYqLlWzgKpNtNIpELyzJXNSIz4CUxSCGwrYwqtURbmI0ZDXJx-YbE=&uniplatform=NZKPT&language=CHS	Not RCTs
740	Zhu Haizhen, Wang Xintao, Xu Yan, Tian Renyun, Deng Rilin, Wang Jingjing, et al.	Mechanism of HBP21 inhibiting insulin-induced PI3K/AKT signaling pathway.	Journal of Hunan University (Natural Sciences Edition).	2021;48(6)	http://qikan.cqvip.com/Qikan/Article/Detail?id=7104921542	Not RCTs
741	Gao Yanyu, Li Wenhui, Kou Nan, Shen Fangling, Li Ji.	Research progress on the application and mechanism of procaine in cancer treatment.	China Pharmacy.	2019;30(16)	http://qikan.cqvip.com/Qikan/Article/Detail?id=7002721519	Not RCTs
742	Li Jia, Zeng Baozhu, Sun Zhigang.	Effect and mechanism of Huachansu Injection via arterial catheterization combined with TACE on HIF-1α and VEGF in patients with primary liver cancer.	World Journal of Traditional Chinese Medicine.	2018;13(2):396-9	https://d.wanfangdata.com.cn/periodical/ChlQZXJpb2RpY2FsQ0hJTmV3UzIwMjIwNzE5Eg5zanp5eTIwMTgwMjAzOBoIOGgxdjExaHY%3D	Ineligible intervention types
743	Wei Jiarun, Chen Yueqiao, Zhong Huanying, Sun Ye, Zhang Yanyan, Zhang Xue, et al.	Research progress on the mechanism of anti-liver fibrosis of terpenoids in traditional Chinese medicine.	Journal of Liaoning University of Traditional Chinese Medicine.	2023;25(9)	https://qikan.cqvip.com/Qikan/Article/Detail?id=7110875213	Not RCTs
744	Mao Kui, Ye Zi, Wang Youqing, Li Chunmeng, Li Jianfang.	Effect of Shenmai Injection on recurrence and metastasis after radiofrequency ablation of liver cancer.	New Journal of Traditional Chinese Medicine.	2018;50(11)	https://link.cnki.net/doi/10.13457/j.cnki.jncm.2018.11.048	Ineligible intervention types
745	Song Chunmei, Zhang Liang, Liang Shengbin, Qian Min, Du Bing, Yu Yihua, et al.	Preparation and study on targeted performance of targeted peptide/poly(ether-amide) with fluorescent probe and its targeting performance on hepatocellular carcinoma cells.	Acta Polymerica Sinica.	2010(7)	http://qikan.cqvip.com/Qikan/Article/Detail?id=34465913	Not RCTs
746	Li Jiang.	Study on the anti-hepatocellular carcinoma effect and mechanism of Xiaochaihu Decoction and its drug combination.	[Doctoral Dissertation]Beijing University of Chinese Medicine.	2009	https://kns.cnki.net/kcms2/article/abstract?v=OJyTKzW6FeqvlQfAumBRrCI1pzXodA9lcSPSyTpn-cVGBuS077rhNcWQMgCPmYfOUvEiCDkRhH1knfSeWf3SfVB4It14WnBQhDKlMywQKD6zJEYmf0USFwoAoaiv7GYTpXUhs1nscszsun9bp_JNmIcq36p7Kxf-LcIc1NQ07qP3qlrEfIJv1mFpYypbkf2hITNumcJ3A9c=&uniplatform=NZKPT&language=CHS	Not RCTs
747	Li Jiebao.	Effect and efficacy analysis of Xiaoai Shunqi Decoction combined with CAF chemotherapy on T cell subsets and vascular endothelial growth factor in 147 breast cancer patients.	Journal of Hainan Medical University.	2015;21(3)	https://link.cnki.net/doi/10.13210/j.cnki.jhmu.20141217.020	Ineligible intervention types
748	Li Jinchang.	Clinical observation on traditional Chinese medicine syndrome differentiation combined with interventional therapy for primary liver cancer.	Guangdong Medical Journal.	2001;22(3)	http://qikan.cqvip.com/Qikan/Article/Detail?id=4994293	Ineligible intervention types
749	Guo Rongping, Zhong Chong, Shi Ming, Zhang Changqing, Wei Wei, Zhang Yaqi, et al.	Expression and clinical significance of vascular endothelial growth factor and matrix metalloproteinase-2 in hepatocellular carcinoma.	Chinese Journal of Oncology.	2006;28(4)	https://kns.cnki.net/kcms2/article/abstract?v=OJyTKzW6FepRdyNx1Z3B_BOlTgDoLdHibOjHotkxe__JK6xSzYCuDpyAOFURplfQvLfFVc9TktZSoAhLEUfhpSK10dV78mTvdW6gHC6fZAf609ncHpXicG15Z8lv3iyiVw5MD6T4F_aSsael0U1g2m5R2p3X8CisM9YLfWQGBKRr-9JJ7U9wb2YRgZe0Vhf-&uniplatform=NZKPT&language=CHS	Not RCTs
750	Guo Rongping, Zhong Chong, Shi Ming, Zhang Changqing, Wei Wei, Zhang Yaqi, et al.	Expression and significance of apoptosis and angiogenic factors in hepatocellular carcinoma.	Chinese Journal of Surgery.	2006;44(23)	https://kns.cnki.net/kcms2/article/abstract?v=OJyTKzW6Feo9aO17XEe_BT58szMxcKyCnF8W8eEVlYglW-2_MAa6O7fUUZbg6K_Zp-gGCPVpFVlt24-zlEQqmXjXay5FJjBvhTc82v59ysh6zXym5ZrQajAC0Z3OpM3m7QncwmaHLfjqL3jV9HyiTtgVNt34rvNfAzD_fdBA6enjTJh_PLt4cjtcktj6WVXU&uniplatform=NZKPT&language=CHS	Not RCTs
751	Zheng Yun, Lao Xiangming, Zhang Haiyan, Chen Yiming, Chen Minshan, Yuan Yunfei, et al.	Effect of carbon-coated iron nanocrystals combined with epirubicin on HepG-2 cells and acute toxicity test in mice.	Journal of Southern Medical University.	2008;28(2)	http://qikan.cqvip.com/Qikan/Article/Detail?id=26661317	Not RCTs
752	Zhong Chong, Guo Rongping, Shi Ming, Wei Wei, Yu Wusheng, Li Jinqing.	Expression and clinical significance of VEGF and MMP-9 in liver cancer tissues.	Cancer.	2006;25(5)	https://kns.cnki.net/kcms2/article/abstract?v=OJyTKzW6Fep5Xu9_2OEkdYMe4iZM9tzrEtDjMev14VVtVCN7lW1rZusB_98oMOseu5I8CKa5I6QxkFCtJqjkwYIk99Y5QVyK5Uhlm0BJdryFI3eimrkmFzWosQ5e24BTpmCrzctajvO24QTlDG3jnBuWvYMTv6ilsU0ECHwh6sN1NG9vkQ6qMYjWdjaDGMnv&uniplatform=NZKPT&language=CHS	Not RCTs
753	Li Jing.	Clinical and mechanism study of soothing liver, removing blood stasis and detoxifying method in the treatment of advanced liver cancer.	[Doctoral Dissertation]Guangzhou University of Chinese Medicine.	2021	https://link.cnki.net/doi/10.27044/d.cnki.ggzzu.2021.000902	Ineligible intervention types
754	Xiong Yanling, Li Jing.	Research progress of fluorescent nanoprobes in early diagnosis and treatment of liver cancer.	Journal of Molecular Imaging.	2023;46(3)	https://qikan.cqvip.com/Qikan/Article/Detail?id=7109812325	Not RCTs
755	Zhang Zexin, Chen Xujing, Wu Wenfeng, Gao Chaoxin, Wang Yongchen, Zhong Chong, et al.	Identification of inflammation-related molecular targets and construction of prognostic model of Pien Tze Huang in the treatment of hepatocellular carcinoma based on bioinformatics analysis and network pharmacology.	Chinese Journal of Modern Applied Pharmacy.	2023;40(21)	https://qikan.cqvip.com/Qikan/Article/Detail?id=7111032832	Not RCTs
756	Han Li, Chen Che, Chu Huiyuan, Liu Yu, Liang Yongjuan, Li Jingying.	Effect of As_2O_3 combined with AZT on migration and invasion of hepatocellular carcinoma HepG2 cells.	Cancer.	2015;35(9)	http://qikan.cqvip.com/Qikan/Article/Detail?id=666035302	Not RCTs
757	Li Jing, Xiao Jincheng, Zheng Lin, Kang Xinxin, Zhu Wenliang, Guo Chenyang.	Efficacy observation of lobaplatin-containing regimen combined with transcatheter arterial chemoembolization and ^(125)I seed implantation in the treatment of inoperable advanced liver cancer.	Chinese Journal of Cancer.	2017;27(11):896-902	https://d.wanfangdata.com.cn/periodical/ChlQZXJpb2RpY2FsQ0hJTmV3UzIwMjIwNzE5Eg96Z2F6enoyMDE3MTEwMTAaCDhoMXYxMWh2	Ineligible intervention types
758	Gao Wenhui, Wu Jinjun, Jian Xiaoshun, Jia Xiaoting, Li Jing.	Preparation and in vitro anti-hepatoma activity evaluation of albumin-sorafenib nanoparticles.	Journal of Practical Medicine.	2021;37(11)	http://qikan.cqvip.com/Qikan/Article/Detail?id=7104902279	Not RCTs
759	Li Yue, Luo Xin, Li Yufeng, Li Jing.	Observation on the therapeutic effect of picrasma quassioides decoction on liver cancer patients.	Clinical Research of Traditional Chinese Medicine.	2017;9(20)	https://kns.cnki.net/kcms2/article/abstract?v=OJyTKzW6Fer_st1fjHF3M1Ktwt6Iy6AXlEdXEgH0jXc_3wbfk1xc4Bn_wYgqHP10_M1xht2FR74o_R0kOUQ4a8TKGOonbPw8N0hSX9zWBgKXH0eOMi0E76sRlHiG6Tty9WR90NpqvE3XwTDU83r3hlNcWn5Xph9ebIY-nu4TNFl3e2qomIOMin0sR2mVPUJGaoWyxi5BBsU=&uniplatform=NZKPT&language=CHS	Ineligible intervention types
760	Li Jinghua.	Analysis of curative effect and prognostic factors of integrated traditional Chinese and western medicine in the treatment of elderly advanced liver cancer.	[Master's Thesis]Guangzhou University of Chinese Medicine.	2012	https://kns.cnki.net/kcms2/article/abstract?v=OJyTKzW6Feo5wxCAqQ0D89atLKho0AuLHPDcDeQVTXW9dfKlleyV49YTrOvHjRDSbw7OaBQr1Vnj8mx4ZXIAuQg-UEfrGCVD84USpnkwZRUMCmNeNd4eOMiMjESugrdLdr3__zaEmBlyHJOBMo5HW38t2bZneTq-NylZdB19M_u68sBpc7yHYgiYtMqcyiGxPDoKWEFs4Rw=&uniplatform=NZKPT&language=CHS	Ineligible intervention types
761	Li Jun, Gu Chunlin.	Clinical application value of Yiqi Jianpi traditional Chinese medicine combined with hyperthermic perfusion chemotherapy and TACE in the treatment of liver metastasis of gastric cancer.	Western Journal of Traditional Chinese Medicine.	2022;35(2)	https://kns.cnki.net/kcms2/article/abstract?v=OJyTKzW6Fer4hUZbCrvWa3ldhLLcV2612bjoZuBtAEwY6Nw19Av5uFeOhm5_OwhzHtaZD4YlKlJhBfTPrYk039vQdijrtz1AukwA0oDudLLdd_COWrlu1nGsMwjig2Md1VWhNuuwzGGCenB9eIvtnURxS4FSrD6RHh-U2FZbG9pacXr5-ZbsFsi84-cy-m3SqA-d0T2Vs0o=&uniplatform=NZKPT&language=CHS	Ineligible intervention types
762	Li Junfei, Zheng Xiaorong, Jiang Jianwei, Zhang Hongyan.	Study on the growth inhibition and mechanism of Shaoyao Ruangan Formula on hepatocellular carcinoma in nude mice based on Bax/Bcl-2-Caspase-3 pathway.	China Modern Doctor.	2021;59(07):38-41+5+193	https://kns.cnki.net/kcms2/article/abstract?v=OJyTKzW6FeqSIJxFFCVQ5r8OcXzpf0ofOavkWNYV74rIgan2_IYJp4azGJRs0WdO8UGFue6G0UWaQiI5VVpSeWF71oHYpRuhOEvdzboP0hk3uv941o5ktHGrF9hJQAVq70D3OI-s3QJm05nX4zbwd89Nl4P34BEESFIAV8q6ExCNtXlzAo35A3WejNT0Qkwls8CL0Rk89Og=&uniplatform=NZKPT&language=CHS	Not RCTs
763	Li Li.	Effect and mechanism study of Xiaocanjiedu Formula on H22 tumor-bearing mice and human hepatocellular carcinoma SMMC-7721 cells.	[Doctoral Dissertation]Nanjing University of Chinese Medicine.	2013	https://kns.cnki.net/kcms2/article/abstract?v=OJyTKzW6FeqY04PRgDb67Gf9LcrZus4Db2RLDH5EZSbfc4aM3NZGz1eFy_OwRVnlhT8o0sOgi--hrg_gtCLa8xDFYJmXLm7xVAfPo3JzNla126Qsi6xUhmWmzV5ttJLDzMZUTKCfzpE2a3QX9xkPs5Cd_v5yct-OVHC7DktLUrfPmN3QfNQBUZqsWAlR82detpQswLAtLoY=&uniplatform=NZKPT&language=CHS	Not RCTs
764	Li Wenting, Wu Mianhua, Zhao Fengming, Zhou Hongguang, Li Muhan, Li Li.	Comparative proteomics analysis reveals the differential protein expression of human hepatocellular carcinoma SMMC-7721 cells treated with drug-containing serum of Xiaocanjiedu Formula.	China Journal of Traditional Chinese Medicine and Pharmacy.	2016;31(5)	http://qikan.cqvip.com/Qikan/Article/Detail?id=668858853	Not RCTs
765	Qin Dongmei, Zhang Yu, Li Li.	Research progress on phytomedicines with anti-liver fibrosis effect.	World Chinese Journal of Digestology.	2017;25(11)	http://qikan.cqvip.com/Qikan/Article/Detail?id=672059610	Not RCTs
766	Li Liang.	Study on the effect of Jianpi Shugan Jiedu Formula on lymphatic metastasis and expression of MMP-9 and VEGF in mice with liver cancer.	[Master's Thesis]Jinan University.	2008	https://kns.cnki.net/kcms2/article/abstract?v=OJyTKzW6FeoT8IBR5sY_uVT-WmqaiYzRloLLTaSGoBgZaxKRRjns-yo5yDMMAglSf8yYDEykSWxh5Gq7eX2tyrlzCaWckFps_9YCVvZc7-dEwGooDQX9sgv5QXwx-MhaWMBzkrwyMLjwPAi_-os2c3HT8Lnnl0VLFt18N5IxRqwCo9RqZ77XckTG0S_a-TZQIYGTirVOgjc=&uniplatform=NZKPT&language=CHS	Not RCTs
767	Li Na, Zhang Yang, Wu Tao, Li Man.	Effect of Sorafenib combined with paclitaxel in different administration sequences on human hepatocellular carcinoma cell line BEL-7402.	Cancer.	2009(8)	https://kns.cnki.net/kcms2/article/abstract?v=OJyTKzW6Fep2eShBTUC7Yk7V0QqFREpYkPQwsD0ZtieAYYbtfqXZH4xkMIFugOetTtKBoM-xRv7qhboLm_ic2bXh1GCJIJdqYAyNms0e3i8s33wUJFSMb1murpzDKzm7D5xBruw9nGtoVhGE3PcmsM8sIAHfLB5OYA0oo6OlqBSUtUWXwnsFmjBmpc4CNY3W&uniplatform=NZKPT&language=CHS	Ineligible intervention types
768	Li Maorong, Zhang Hui.	Mechanism study of polyphyllin Ⅵ inhibiting the proliferation of hepatocellular carcinoma cells by regulating SNRPD1.	Shanghai Journal of Traditional Chinese Medicine.	2024;58(04):79-85	https://link.cnki.net/doi/10.16305/j.1007-1334.2024.2310013	Not RCTs
769	Qu Yong, Cao Juanmei, Gong Bo, Li Min.	Clinical application and research progress of photodynamic therapy in extrahepatic cholangiocarcinoma.	Chinese Journal of General Surgery.	2023;32(8)	https://qikan.cqvip.com/Qikan/Article/Detail?id=7110503014	Not RCTs
770	Tian Chuanxi, Zhang Wei, Zhang Yuxin, Ma Kaile, Li Min.	Reconstructing Materia Medica - Perilla frutescens.	Journal of Changchun University of Traditional Chinese Medicine.	2023;39(6)	https://qikan.cqvip.com/Qikan/Article/Detail?id=7109806705	Not RCTs
771	Lai Xueqian, Liu Junhong, Wang Liang, Wang Miaolei, Li Yajing, Li Ming.	Research progress on anti-liver fibrosis mechanism of traditional Chinese medicine by regulating related signaling pathways.	Chinese Archives of Traditional Chinese Medicine.	2023;41(11)	https://qikan.cqvip.com/Qikan/Article/Detail?id=7111096318	Not RCTs
772	Mu Xia, Li Ming.	siRNA silencing of new chemokine VCC-1 inhibits the in vitro colony formation ability and in vivo tumorigenicity of SMMC7721 hepatocellular carcinoma cells.	Chinese Journal of Immunology.	2013(4)	https://kns.cnki.net/kcms2/article/abstract?v=OJyTKzW6Fer3mzkMVPYi9A6Du12TXWvIoU5zjgFQNoAkqOX3BxTTPssUPwIOBRah584n1ynNJpTKfrbaxpqSAdKqDDxkyb9rwdlsbtFB6u1hCMml89mrKZxySPvyuQwrMsb9UxzIcBFD10yAkQRDEKSsTnLmOqBMDDTSVCmQFVLV64avmWp35bQi-6HLbheg&uniplatform=NZKPT&language=CHS	Not RCTs
773	Mu Xia, Chen Yao, Wang Suihai, Li Ming.	Effect of siRNA-mediated silencing of new chemokine VCC-1 on the growth of human SMMC7721 hepatocellular carcinoma cells.	Journal of China Medical University.	2012;41(8)	https://link.cnki.net/urlid/21.1227.R.20120731.1202.021	Not RCTs
774	Mu Xia, Chen Yao, Wang Suihai, Li Ming.	Effect of small interfering RNA targeting inhibition of new chemokine vascular endothelial growth factor-related chemokine 1 on the invasiveness of SMMC7721 hepatocellular carcinoma cells.	Chinese Journal of Experimental Surgery.	2012;29(12)	http://qikan.cqvip.com/Qikan/Article/Detail?id=44156454	Not RCTs
775	Liu Wanshun, Zheng Meiling, Han Baoqin, Kang Shouhai, Li Nan.	Research on the effect of carboxymethyl chitosan on tumor growth.	Journal of Ocean University of China (Natural Science Edition).	2011;41(9)	http://qikan.cqvip.com/Qikan/Article/Detail?id=39280105	Not RCTs
776	Zhu Yaodong, Liu Lei, Bach, Chen Jie, Zhang Mei, Li Ping.	Clinical efficacy and safety analysis of traditional Chinese medicine participating in comprehensive treatment of patients with advanced primary liver cancer.	Chinese Journal of Integrated Traditional and Western Medicine on Liver Diseases.	2023;33(1)	https://kns.cnki.net/kcms2/article/abstract?v=OJyTKzW6FerKnzbyhmw4vz-AA7cmU5egKI4LRFZ2fmqE2zfzkgVVg6rmHSCOQFaNsMEEB3mwLsb3m1I_s5ZmkeUvHl61ERycepGgVcQ3u3rMMT7UqJ8oo4qrBaHwZsmBumqScorgG8CC42rphjT0NIEXLznSXV_vGJn4Hs7qIm2Quf2t8JP8v0RBISi8reWPymwOfOflg1s=&uniplatform=NZKPT&language=CHS	Ineligible intervention types
777	Zhang Fan, Dang Cunsu, Zhang Jing, Liu Dapeng, Yang Ming, Li Ping.	Effect of sorafenib combined with thalidomide on survivin protein and CA125 in patients with primary liver cancer.	Oncology Pharmacy.	2017;7(6)	https://kns.cnki.net/kcms2/article/abstract?v=OJyTKzW6FeotB3HTw4qPO9oHhP8S6fPj5usxVxc_8KayqBw3PHDhheQDn3nvNfGS6nckKtZuzDyeewvelQ6wkSZPqKfnYhgtu-uxPfaziwxWNLYcPWyXJPJlpAXHhHgBL5Zgt4qCuoblDJ1HzGkiOj7JHp35DBU74zO47hqJqoxs7PSjcuf274YwRYTelm2fV0DNbOfWBEI=&uniplatform=NZKPT&language=CHS	Ineligible intervention types
778	Qin Jianmin, Huang Tao, Sheng Xia, Zhang Min, Yin Peihao, Li Qi.	Experimental study on the anti-growth effect of sorafenib combined with dendritic cells and cytokine-induced killer cells on hepatocellular carcinoma.	Journal of Hepatobiliary Surgery.	2014(2)	https://kns.cnki.net/kcms2/article/abstract?v=OJyTKzW6FeqkkMrvdrs6aAqQn65dV3zRlLL5DVGEoqgslFQ4voryj6FLl2H9tHohzuHJFAxrQvx4Gq-qwPMDvKYHytElrboAIT6hFR9xG50GHWVB3ZtyBpQXNc3fAf32y8u14syBP2DV0JE--7DO-T8ag2wRqDc8vVfA6pqheKSP3i5TEQznRYteg18x-We2&uniplatform=NZKPT&language=CHS	Not RCTs
779	Qin Jianmin, Huang Tao, Sheng Xia, Zhang Min, Yin Peihao, Li Qi.	Effect of sorafenib combined with dendritic cells and cytokine-induced killer cells on the growth, invasion and metastasis of liver cancer.	Chinese Journal of Digestive Surgery.	2014;13(5)	http://qikan.cqvip.com/Qikan/Article/Detail?id=49512436	Not RCTs
780	Qin Jianmin, Sheng Xia, Yin Peihao, Li Qi.	Role and significance of evidence-based medicine in the integrated traditional Chinese and western medicine treatment of liver cancer.	Continuing Medical Education.	2012(12)	http://qikan.cqvip.com/Qikan/Article/Detail?id=45193351	Not RCTs
781	Mo Yanfang, Li Qiuhua.	Case sharing of integrated traditional Chinese and western medicine treatment of liver cancer with Chaihu Biejia Decoction.	TMR Studies in Sinology.	2023;6(2)	https://qikan.cqvip.com/Qikan/Article/Detail?id=7110144722	Not RCTs
782	Li Rongrong, Li Renting.	Summary of clinical experience in the treatment of liver cancer with modified Yiguan Decoction.	Journal of Traditional Chinese Oncology.	2021;3(1)	http://qikan.cqvip.com/Qikan/Article/Detail?id=7103825468	Not RCTs
783	Feng Xiaoyi, Li Rongtao.	Research progress on the function and therapeutic application of ATP1A1 gene in tumors.	Natural Product Research and Development.	2020;32(12)	http://qikan.cqvip.com/Qikan/Article/Detail?id=7103542855	Not RCTs
784	Dang Zhongfeng, He Keji, Na Guangwei, Sun Wenping, Cheng Yongsheng, Wang Weijun, et al.	Targeting autophagy of liver cancer cells to enhance the toxic killing effect of emodin.	Chinese Journal of Cancer.	2017;27(3)	http://qikan.cqvip.com/Qikan/Article/Detail?id=671861799	Not RCTs
785	Song Bingyi, Sun Xuguang, Zhao Qihan, Li Shan.	Exploration of the mechanism of Piper longum in the treatment of schistosomiasis-related hepatocellular carcinoma based on network pharmacology and immune infiltration.	Hunan Journal of Traditional Chinese Medicine.	2023;39(10)	https://qikan.cqvip.com/Qikan/Article/Detail?id=7110904489	Not RCTs
786	Li Shaolong, Huang Lingxi, Bao Jiacheng.	Clinical study of sorafenib combined with gemcitabine regimen in the treatment of advanced hepatocellular carcinoma.	Strait Pharmaceutical Journal.	2018(8):138-40	https://d.wanfangdata.com.cn/periodical/ChlQZXJpb2RpY2FsQ0hJTmV3UzIwMjIwNzE5Eg9oYWl4eXgyMDE4MDgwNjMaCDhoMXYxMWh2	Ineligible intervention types
787	Li Shuzheng.	Effect of Shiquan Dabu Decoction on the growth and angiogenesis of primary liver cancer in mice.	Contemporary Medicine.	2016;22(25):3-5	https://kns.cnki.net/kcms2/article/abstract?v=OJyTKzW6Feq1-3f0uviH8puou1AjmAZ-H6KuJ9Of9d8c2syx9raIXL2Of38oqKWY1ftFrKmr088uSNlJBnmbpKWTkx4Q5rnw0GKkOUvP0Yx4WMV7TiX8vaDebIhfTXYihPct6TpGTD6GmY7fU1U9YX4K9Dxev1jmvf48e8WOW8oUmmegscesutEI6qmRZ9jkgoZHCxlApCM=&uniplatform=NZKPT&language=CHS	Not RCTs
788	Chang Xianlei, Wang Baoguo, Qin Tingting, Song Ping, Yang Yang, Liang Huan, et al.	Design, synthesis and antitumor activity study of new cyclopropane B-Raf kinase inhibitors.	Chinese Journal of Medicinal Chemistry.	2017;27(3)	http://qikan.cqvip.com/Qikan/Article/Detail?id=672515783	Not RCTs
789	Xu Fei, Zeng Yangli, Li Juan, Cai Si, Tang Xi, Wang Zhi, et al.	Research progress on the mechanism of traditional Chinese medicine compound in preventing and treating liver cancer.	Chinese Journal of Experimental Traditional Medical Formulae.	2019;25(24)	http://qikan.cqvip.com/Qikan/Article/Detail?id=7100449741	Not RCTs
790	Zhou Yue, Gao Jianbo, Yang Xuehua, Zhou Zhigang, Guo Hua, Zhang Yonggao, et al.	Evaluation of angiogenesis of rabbit VX2 liver cancer by multi-slice spiral computed tomography perfusion imaging.	Chinese Journal of Digestion.	2012;32(2)	http://qikan.cqvip.com/Qikan/Article/Detail?id=41160248	Not RCTs
791	Li Weiyue.	MRI study of targeted phosphatidylinositol proteoglycan-3-prelocalization method in detecting hepatocellular carcinoma.	[Master's Thesis]Southern Medical University.	2015	https://kns.cnki.net/kcms2/article/abstract?v=OJyTKzW6Feo9jlzjQ_q4DdT0pDpMnbBfGjQX18aMyXHCDlw4yj7rSwQhgMZIOwdXHJVI7PbHjzydKDa4L9kYJDsfy85iJYQ2vhbGnbX5dAbPrPotEwuRvqF4p00PiB4r9FzICGaxnT706avYeZ_nEgqfNTb2lCi3YJTX_MJlag5_tJT0fbuKr9svZpJIqcO6km1ojjD4HHg=&uniplatform=NZKPT&language=CHS	Not RCTs
792	Zhang Xiqiong, Wu Li, Chen Cai, Li Weidong.	Qualitative and quantitative study of main active ingredients in the whole formula of Dahuang Zhechong Pill and the monarch drug pair.	Journal of Nanjing University of Traditional Chinese Medicine.	2019;35(1)	http://qikan.cqvip.com/Qikan/Article/Detail?id=7001124919	Not RCTs
793	Guan Fang, Ai Menghuan, Li Weiqiang.	Overview of clinical and experimental research on anti-tumor effect of lizard.	Practical Journal of Traditional Chinese Internal Medicine.	2018;32(4)	http://qikan.cqvip.com/Qikan/Article/Detail?id=675345814	Not RCTs
794	Li Wenyuan.	Study on the mechanism and effect of extract from Celastrus orbiculatus Thunb. on inhibiting hepatocellular carcinoma by targeting mTOR.	[Master's Thesis]Yangzhou University.	2019	https://link.cnki.net/doi/10.27441/d.cnki.gyzdu.2019.001390	Not RCTs
795	Zhang Xiangyu, Du Juan, Li Xia.	Research progress on traditional Chinese medicine affecting recurrence and metastasis of hepatocellular carcinoma by improving extracellular matrix hardness.	Journal of Traditional Chinese Oncology.	2023;5(6)	https://qikan.cqvip.com/Qikan/Article/Detail?id=7111014069	Not RCTs
796	Li Xiang.	Effect of photodynamic therapy on tumor microvessel density and vascular endothelial growth factor in rabbit liver cancer.	Journal of Foshan University (Natural Science Edition).	2014(4):27-30	https://d.wanfangdata.com.cn/periodical/ChlQZXJpb2RpY2FsQ0hJTmV3UzIwMjIwNzE5EhNmc2t4anN4eXhiMjAxNDA0MDA2Ggg4aDF2MTFodg%3D%3D	Not RCTs
797	Ke Huai, Li Xiangnong.	^(125)I seed implantation combined with sodium norcantharidate in the treatment of primary liver cancer.	Chinese Journal of Cancer Surgery.	2016;8(3)	http://qikan.cqvip.com/Qikan/Article/Detail?id=670673089	Not RCTs
798	Zhang Renqian, Li Ziming, Hao Qi, Ren Meng, He Tangqing, Li Xiaodong.	Treatment of chronic liver diseases infected with HBV based on Academician Tong Xiaolin's theoretical system of state-target medicine.	Lishizhen Medicine and Materia Medica Research.	2023;34(9)	https://qikan.cqvip.com/Qikan/Article/Detail?id=7111109995	Not RCTs
799	Liu Tebin, Cui Ji, Li Xiaohui.	Expression of Wnt/β-catenin pathway and target gene c-myc in hepatocellular carcinoma tissues.	Chinese Journal of Experimental Surgery.	2011;28(6)	http://qikan.cqvip.com/Qikan/Article/Detail?id=38096481	Not RCTs
800	Tang Yuan, Li Xiaohui.	Anticancer effect and mechanism of Curcuma zedoaria extract on hepatocellular carcinoma cell line HepG2.	Chinese Pharmacological Bulletin.	2007;23(6)	http://qikan.cqvip.com/Qikan/Article/Detail?id=25425670	Not RCTs
801	Zhou Fei, Qu Jiaorong, Liu Runping, Li Yajing, Li Xiaoyangjiao.	Construction and in vitro antitumor activity evaluation of exosome-loaded doxorubicin delivery system.	Drug Evaluation Research.	2023;46(5)	https://kns.cnki.net/kcms2/article/abstract?v=OJyTKzW6FepA59a1ojfo3C2jVl8wZrS6dCMWfLbF_Le8MzNI0LtKv6YohqpJNBvmaWlHHoxkvoq92uP-dGTfdMHpA0_UgWYxRKbOCoLjEOyBQFle6uIrCdZpPEJnBqdAacKSXPIHaJmGdu4MNULpfVi8KUb0uJ1YCoSWq1bHp5K92Pys62xK_-agFzB0NtThMWU4m6q3grE=&uniplatform=NZKPT&language=CHS	Not RCTs
802	Li Xin, Yang Jinzu, Gu Xiaoqiang, Xu Jiahua, Wang Wei, Ma Yaokai, et al.	Clinical study of Jianpi Jiedu Huoxue Formula combined with targeted cryoablation in the treatment of elderly liver cancer.	Geriatrics & Health Care.	2017;23(4):266-8	https://d.wanfangdata.com.cn/periodical/ChlQZXJpb2RpY2FsQ0hJTmV3UzIwMjIwNzE5EhBsbnl4eWJqMjAxNzA0MDA4Ggg4aDF2MTFodg%3D%3D	Ineligible intervention types
803	Li Xiuhui, Yuan Huixin.	Improving the curative effect of traditional Chinese medicine in the treatment of primary liver cancer starting from etiology and pathogenesis.	Journal of Clinical Hepatology.	2021;37(9):2001-4	https://d.wanfangdata.com.cn/periodical/ChlQZXJpb2RpY2FsQ0hJTmV3UzIwMjIwNzE5EhBsY2dkYnp6MjAyMTA5MDAxGgg4aDF2MTFodg%3D%3D	Not RCTs
804	Shang Xiaofei, Li Xiuhui.	Research progress in experimental studies of traditional Chinese medicine against liver fibrosis.	Journal of Clinical Hepatology.	2023;39(2)	https://qikan.cqvip.com/Qikan/Article/Detail?id=7109097993	Not RCTs
805	Zheng Yongqi, Li Xiuhui.	Modern research and practice of Huangqin Decoction in the treatment of liver cancer.	Chinese Journal of Integrated Traditional and Western Medicine on Liver Diseases.	2019;29(2)	http://qikan.cqvip.com/Qikan/Article/Detail?id=7001878786	Not RCTs
806	Lyu Jingdi, Zeng Chen, Li Ya.	Preparation and antitumor effect of TPP-modified hydroxycamptothecin liposomes embedded in liver cancer cell membrane.	Chinese Traditional and Herbal Drugs.	2023;54(23)	https://qikan.cqvip.com/Qikan/Article/Detail?id=7111244297	Not RCTs
807	Li Yamin.	Experimental study on the inhibitory effect of Jiayi Xuefu Zhuyu Decoction on angiogenesis of mouse H22 liver cancer.	[Master's Thesis]Hebei Medical University.	2007	https://kns.cnki.net/kcms2/article/abstract?v=OJyTKzW6Fernxb2c3ADYG_H4s-PL1DV6ACrldAUigOYx-WKr6Z_7UpD10k4Mk1aNSynFqycDiJFZSN1PB1XIVKPYcfxi5MURyez2tysLBMpvgLQxgwVCfWBCAANUUT2mZK06m6dIcdAR7OJAgeljkDPlXJPz-1dIXx7OGY6FcGIEa2IIusBlagSwv5Fj35cyqVw8JS2DfaM=&uniplatform=NZKPT&language=CHS	Not RCTs
808	Li Yan, Tian Wei, Ma Zhonglong.	Experimental study on the antitumor effect of modified Xuefu Zhuyu Decoction.	World Journal of Traditional Chinese Medicine.	2012;7(01):72-4	https://kns.cnki.net/kcms2/article/abstract?v=OJyTKzW6FepSRiXUat13CsAglmBdLkg7UEa7yM_QEIg8QUYBcH9c6H_RZoQgJx4PxF4YfE4kP841qkxNTrRSNurHzNPMKFYGjpto6YuCdUcsdOT2tnWGRKNFyiCTX30Fro-GWwIcCrxCKrs0sZoZ9U_TZEAgFNrnB6FgsHvuG2ltOOgR9DyZrfkKTl30jTuY&uniplatform=NZKPT&language=CHS	Not RCTs
809	Li Yan, Xu Jinkang, Lu Xirong.	Clinical and pathological study of gastritis series prescriptions in the treatment of precancerous lesions of gastric cancer.	Chinese Journal of Integrated Traditional and Western Medicine.	2011;31(12)	https://kns.cnki.net/kcms2/article/abstract?v=OJyTKzW6Feo_EfozXQVUDWDx3WrIoQ91wXd9rwaIjUBI4Kf2yxptlh1djcNgsvcLXBtS5eV_K3Xu17XEx1taKDjUX-17aA6jg-snP-OdEWyHEA73VjagLwxhkpTrBxvFtY-PjC-B5E4uNEb9uN3-lzyvbQVqiRbNndZntkqiX5fY3Ote8kD5aODEjUGPmHUe&uniplatform=NZKPT&language=CHS	Ineligible intervention types
810	Li Guoqiang, Li Yan.	Clinical application and effect of ethanol extract of Euphorbia prostrata on inhibiting tumor and promoting angiogenesis.	World Journal of Traditional Chinese Medicine.	2018;13(5)	http://qikan.cqvip.com/Qikan/Article/Detail?id=675878987	Not RCTs
811	Zhao Pengcheng, Xu Lili, Li Yanling.	Clinical effect of dexmedetomidine combined with target-controlled infusion of propofol in radiofrequency ablation of liver cancer.	Chinese Journal of Clinical Pharmacology and Therapeutics.	2018;23(6)	http://qikan.cqvip.com/Qikan/Article/Detail?id=675904479	Ineligible intervention types
812	Zhang Qin, Li Yaoyao.	Clinical observation of Fuzheng Oral Liquid in the treatment of liver cancer.	Chinese Science and Technology Journal Database (Full-text Edition) Medicine and Health.	2023(7)	https://www.cqvip.com/doc/journal/3222048631	Ineligible intervention types
813	Li Yinglu, Cui Yao, Zhang Meng.	Clinical study of Shenyi Capsule combined with FOLFOX4 regimen in the treatment of advanced primary liver cancer resistant to sorafenib.	Modern Drugs and Clinical.	2021;36(9):1916-21	https://d.wanfangdata.com.cn/periodical/ChlQZXJpb2RpY2FsQ0hJTmV3UzIwMjIwNzE5EhNnd3l5LXp3eWZjMjAyMTA5MDI5Ggg4aDF2MTFodg%3D%3D	Ineligible intervention types
814	Fu Bihe, Li Yongqiang.	Effect of Buqi Quyu Jiedu Decoction on vascular endothelial growth factor and CD4^(+)/CD8^(+) in the treatment of primary liver cancer.	Practical Journal of Traditional Chinese Internal Medicine.	2023;37(11)	https://link.cnki.net/doi/10.13729/j.issn.1671-7813.Z20230036	Ineligible intervention types
815	Zou Zengcheng, Yang Hongzhi, Li Yongwei.	Clinical efficacy observation of Yinyang Gongji Pill combined with liver TACE and target immunity (sintilimab + lenvatinib) in the treatment of advanced liver cancer.	Inner Mongolia Journal of Traditional Chinese Medicine.	2023;42(11)	https://link.cnki.net/doi/10.16040/j.cnki.cn15-1101.2023.11.019	Ineligible intervention types
816	Que Renye, Li Yong.	Research progress on the mechanism of saikosaponins in preventing and treating primary liver cancer.	Journal of Liaoning University of Traditional Chinese Medicine.	2014;16(2)	http://qikan.cqvip.com/Qikan/Article/Detail?id=48661661	Not RCTs
817	Wen Yintian, Zhang Bingfang, Ye Jing, Wu Yalan, Wang Jing, Li Yong.	Construction and identification of recombinant adenovirus vector for human liver cancer-targeted CD80 gene expression.	Progress in Modern Biomedicine.	2010(4)	http://qikan.cqvip.com/Qikan/Article/Detail?id=33603730	Not RCTs
818	Liu Xiaohui, Hong Bin, Wang Lifei, Yang Yuan, Si Shuyi, Li Yuan.	Establishment of a screening model for up-regulators of human high-density lipoprotein receptor expression.	Acta Academiae Medicinae Sinicae.	2004;26(4)	https://kns.cnki.net/kcms2/article/abstract?v=OJyTKzW6FerXsriObhKLQGaP_8-WDR4N4DFaoFLIq5sVShSZb4cGsE8r0_kyn0hFmiYWzmu-cQvzA8693lA3_Uvpcn1ws8cljCipdsOBe3kyWknwORy6h8ALTPTHEjxP2Vd8YDbn3CjPaldec65L-a7IIq9VVpvLJ2apYGzUH4w4cWu26iDS_xDBadWu4J0f&uniplatform=NZKPT&language=CHS	Not RCTs
819	Chen Kun, Li Yuanming.	Efficacy and safety evaluation of transcatheter arterial chemoembolization combined with apatinib mesylate tablets in the treatment of advanced liver cancer.	Journal of Medical Imaging.	2021;31(7)	http://qikan.cqvip.com/Qikan/Article/Detail?id=7105315745	Ineligible intervention types
820	Li Yueyong, Wei Zhongheng, Zhong Qiuhong, Wu Yingning, Jiang Qiulan, Zhou Shi, et al.	Effect of traditional Chinese medicine cinobufacini on intrahepatic recurrence and expression of serum VEGF/TSGF after TACE in hepatocellular carcinoma.	Liaoning Journal of Traditional Chinese Medicine.	2020;47(01):131-4	https://link.cnki.net/doi/10.13192/j.issn.1000-1719.2020.01.043	Ineligible intervention types
821	Zhang Jialing, Li Yuebing.	Research progress on the expression and prognostic value of microRNA-122 in the perioperative period of primary liver cancer.	China Medical Herald.	2023;20(28)	https://qikan.cqvip.com/Qikan/Article/Detail?id=7111113340	Not RCTs
822	Wang Cheng, Gong Lihong, Guo Chaocheng, He Linfeng, Zhao Xingtao, Li Yunxia.	Application progress of model organism zebrafish in screening of pharmacodynamic substances of traditional Chinese medicine.	Chinese Traditional and Herbal Drugs.	2019;50(24)	http://qikan.cqvip.com/Qikan/Article/Detail?id=7100774098	Not RCTs
823	Pang Jun, Chen Haotao, Chen Yan, Hao Guangyuan, Zhang Mingxing, Fan Rong, et al.	Clinical study of stereotactic radiotherapy combined with traditional Chinese medicine in the treatment of primary large liver cancer.	Chinese Journal of Oncology Prevention and Treatment.	2012;4(2)	https://kns.cnki.net/kcms2/article/abstract?v=OJyTKzW6FepI9FdwwOVWQrRA4pWrfQ60NdarsCDTQIFAReXfCr2ZYXt21YSG9kmZnFPP2koOfy08nyGJZOHMvv1RDwFRAjOqAPpcvSzjJhlC1Aere5a-cmFOVEWiLMdXSGsUQbt8DJjM1wzvASa6RbbMKvwBvFkPeBz8EeYgxfmhfDw9lO_h4VplAiNx2_x-&uniplatform=NZKPT&language=CHS	Ineligible intervention types
824	Li Changsheng, Yuan Xiaosun, Ji Ye, Ren Zhonghai, Yu Jinsong.	Efficacy analysis of apatinib mesylate combined with GEMOX regimen transcatheter arterial chemoembolization in patients with advanced hepatocellular carcinoma.	Chinese Journal of Integrated Traditional and Western Medicine on Liver Diseases.	2022;32(2):124-7,30	https://d.wanfangdata.com.cn/periodical/ChlQZXJpb2RpY2FsQ0hJTmV3UzIwMjIwNzE5EhJ6eHlqaGdienoyMDIyMDIwMDcaCDhoMXYxMWh2	Ineligible intervention types
825	Li Xiangcheng, Wang Hongwei, Li Changxian.	Current status and prospect of comprehensive treatment of liver cancer.	Chinese Journal of Digestive Surgery.	2018;17(5)	http://qikan.cqvip.com/Qikan/Article/Detail?id=675236328	Not RCTs
826	Li Zhaorong.	Effect research of lenvatinib combined with PD1 inhibitor in the treatment of advanced liver cancer.	Weekly Digest·Elderly Care Weekly.	2023(14)	https://d.wanfangdata.com.cn/periodical/ChlQZXJpb2RpY2FsQ0hJTmV3UzIwMjQwNzA0EhpRS0JKQkQyMDIzMjAyNDAxMTIwMDAwNjU0ORoIMXN6ano3NnI%3D	Ineligible intervention types
827	Li Zhaoxing.	Effect of transcatheter arterial chemoembolization combined with low-dose apatinib on the efficacy and serum VEGF and caspase-8 in patients with hepatocellular carcinoma complicated with portal vein tumor thrombus.	Internal Medicine.	2021;16(2)	https://link.cnki.net/doi/10.16121/j.cnki.cn45-1347/r.2021.02.26	Ineligible intervention types
828	Li Jie, Li Zhen.	Clinical research progress of combined therapy based on transcatheter arterial chemoembolization for unresectable liver cancer.	Basic & Clinical Oncology.	2023;36(3)	https://qikan.cqvip.com/Qikan/Article/Detail?id=7109798208	Not RCTs
829	Li Zhen, Yang Xingwu, Wang Qian, Wang Guotai.	Clinical effect of transcatheter arterial chemoembolization combined with radiofrequency ablation in the treatment of primary small hepatocellular carcinoma.	Journal of Hepatopancreatobiliary Surgery.	2019;31(12):731-6	https://d.wanfangdata.com.cn/periodical/ChlQZXJpb2RpY2FsQ0hJTmV3UzIwMjIwNzE5EhBnZHl3a3p6MjAxOTEyMDA4Ggg4aDF2MTFodg%3D%3D	Ineligible intervention types
830	Li Zhiguo.	Observation on the curative effect and mechanism of Kangxian Yiai Decoction in the treatment of precancerous lesions of liver cancer.	[Doctoral Dissertation]Beijing University of Chinese Medicine.	2020	https://link.cnki.net/doi/10.26973/d.cnki.gbjzu.2020.000072	Not RCTs
831	Yang Yi, Zhang Chizhi, Li Xiaodong, Ren Meng, Li Ziming.	Collection of Professor Zhang Chizhi's clinical experience in the treatment of advanced liver cancer from the perspective of spleen and stomach.	Chinese Journal of Integrated Traditional and Western Medicine on Liver Diseases.	2023;33(6)	https://qikan.cqvip.com/Qikan/Article/Detail?id=7109949045	Not RCTs
832	Yin Xiaoting, Li Min, Shen Jiduo, Xu Erping, Bai Ming, Li Yucheng.	Research progress on the molecular mechanism and drug prevention of gefitinib-induced hepatotoxicity.	Chinese Journal of Modern Applied Pharmacy.	2023;40(15)	https://qikan.cqvip.com/Qikan/Article/Detail?id=7110418693	Not RCTs
833	Zheng Chuansheng, Xia Xiangwen, Feng Gansheng, Li Xin, Liang Huimin, Liang Bin.	Preliminary study on the antitumor effect of recombinant human interleukin-12 gene.	Diagnostic Imaging & Interventional Radiology.	2010(1)	http://qikan.cqvip.com/Qikan/Article/Detail?id=33425276	Not RCTs
834	Ou Mingchun, Sun Yuewen, Liu Buming, Tang Anzhou, Liang Gang.	Effect of ethanol extract of Schizocapsa plantaginea on the growth and angiogenesis of human liver cancer xenografts in nude mice.	Chinese Journal of Experimental Traditional Medical Formulae.	2015;21(8)	https://link.cnki.net/doi/10.13422/j.cnki.syfjx.2015080106	Not RCTs
835	Wen Ping, Chen Shengduo, Wang Jiarui, Che Wei, Zheng Bing, Liang Haili.	Discussion on the killing mechanism of Cordyceps cicadae spore powder on mouse hepatocellular carcinoma.	Chinese Journal of Cancer Prevention and Treatment.	2019;26(5)	https://link.cnki.net/doi/10.16073/j.cnki.cjcpt.20190321.001	Not RCTs
836	Li Jinchang, Fan Duying, Liu Pingzhuang, Luo Yichang, Gao Wenkai, Liang Hongjiang.	31 cases of advanced primary liver cancer treated by integrated traditional Chinese and western medicine.	Clinical Research of Traditional Chinese Medicine.	2013;26(1)	http://qikan.cqvip.com/Qikan/Article/Detail?id=44462626	Ineligible intervention types
837	Qian Yi, Han Qinghua, Liu Dan, Tu Pengfei, Zeng Kewu, Liang Hong.	Identification of antitumor targets and molecular mechanism analysis of total saponins from Albizia julibrissin.	China Journal of Chinese Materia Medica.	2017;42(19)	http://qikan.cqvip.com/Qikan/Article/Detail?id=673433885	Not RCTs
838	Zhai Yuxuan, Zhao Yi, Xiang Rongwu, Zhai Fei, Zeng Ya, Liang Jiankun.	Study on the mechanism of Xiaochaihu Decoction in anti-hepatocellular carcinoma based on weighted network pharmacology.	Chinese Journal of Medicinal Chemistry.	2020(11)	http://qikan.cqvip.com/Qikan/Article/Detail?id=00002EGM477O7JP0MPDG8JP1MHR	Not RCTs
839	Ning Yuanling, Lin Juanjuan, Liang Jianmin.	Research progress of PD-1/PD-L1 inhibitors in immunotherapy of liver cancer.	Practical Pharmacy and Clinical Remedies.	2023;26(6)	https://qikan.cqvip.com/Qikan/Article/Detail?id=7109924872	Not RCTs
840	Liu Li, Wu Fasheng, Deng Xin, Liang Jian.	Research status of nanomedicine in targeted therapy of liver cancer.	Chinese Journal of Integrated Traditional and Western Medicine on Liver Diseases.	2014;24(2)	http://qikan.cqvip.com/Qikan/Article/Detail?id=49590968	Not RCTs
841	Ruan Hang, Liang Yuan, Wu Haoyuan, Liang Jian.	Research on the mechanism of traditional Chinese medicine patents for treating primary liver cancer based on data mining.	China Prescription Drug.	2023;21(9)	https://qikan.cqvip.com/Qikan/Article/Detail?id=7110522043	Not RCTs
842	Yang Fan, Lu Yi, Li Yan, Meng Ziqing, Liang Ningsheng.	Experimental study on the antitumor effect of gelsemium elegans extract.	Guangxi Traditional Chinese Medicine.	2004;27(1)	https://kns.cnki.net/kcms2/article/abstract?v=OJyTKzW6FeokDe9ed7Edov40P_YbptlkENERWekkDp9FNE1U03T4Mf2Ul5wND7E7bKCT6K2kQx3Sd7qMrY2C6UD-u8EtU0j_DGoijx3kGEabLX5b5snw--ZNTeMKtEuOc8MdqjHz-kIEwg8Eb7joKA5tTDc2Zhj0Xe9ZHvmIUMsVd2en5yBkaEbwdAeZ9Dn2&uniplatform=NZKPT&language=CHS	Not RCTs
843	Li Guohong, Liang Qilian.	Application and research status of tanshinone in digestive tract tumors.	China Tropical Medicine.	2007;7(11)	http://qikan.cqvip.com/Qikan/Article/Detail?id=25832763	Not RCTs
844	Liang Qiong, Zhao Jun, Su Jing, Liang Lin, Zhang Jifa.	Effect of cooling blood, removing blood stasis and detoxifying method on immune function, Toll-like receptor and VEGF expression in rats with acute liver failure.	Journal of Emergency in Traditional Chinese Medicine.	2019;28(10)	https://kns.cnki.net/kcms2/article/abstract?v=OJyTKzW6FerDGIqFrv5D3eLPoOgV2wRv5tsOWXd33Y9QJyWbQTuC_JBbXMmN-QHdKDc2eTXBR-NNnWbTEQyCN-oJlzh6Je3xTPv0RFUYOyp4K8kjP3s5rYpYkB1dp_hxN_Fe8Nst9GBz0U240EonDvcJKr2jBbCdcSmZoIby-fzApiDQY_V7G7V37ux64_OAwXiKSoniBIg=&uniplatform=NZKPT&language=CHS	Not RCTs
845	Liang Shufang.	Study on the mechanism of Jiedu Decoction in anti-hepatocellular carcinoma based on regulating the interaction between hepatic stellate cells and hepatocellular carcinoma cells.	[Master's Thesis]The Second Military Medical University.	2017	https://kns.cnki.net/kcms2/article/abstract?v=OJyTKzW6FersxjjEarViGjVjH-UKm3CGnXyp6RvbrAsanBEwwclSkCesHHB_KpZ15NyDqQTv-5T7I1Iy1nFHJLUJ8V32PJL_7_FMSjZKgxh5dYNtw-s9oKtrFlBBlTko6fIWilSIV9YJclxsVhnzKKxRRZaZPBBBt2kvVmKjHOs-uuNeZ6EWANYv4frbnLMRxFVQwZJYpf8=&uniplatform=NZKPT&language=CHS	Not RCTs
846	Wang Yueming, Wu Teng, Lu Shiyin, Zhou Xiaoling, Liang Tian.	Study on the mechanism of Hedyotis diffusa in anti-hepatic fibrosis based on network pharmacology and experimental verification.	International Journal of Traditional Chinese Medicine.	2023;45(2)	https://d.wanfangdata.com.cn/periodical/ChlQZXJpb2RpY2FsQ0hJTmV3UzIwMjQwNzA0EhRnd3l4LXp5enlmYzIwMjMwMjAxNhoINTFjcjJteWo%3D	Not RCTs
847	Liang Zhenzhen.	Effect of intraperitoneal arterial hepatic arterial infusion of cinobufotalin injection on liver blood supply system and splenic artery.	[Master's Thesis]Beijing University of Chinese Medicine.	2010	https://kns.cnki.net/kcms2/article/abstract?v=OJyTKzW6Feo6D4WAtiNHvLkbwaKsM2__7BKXjgA4m6Sqd5pMEc8jfsRc4f9q6S_7Ei0Sm1KWgMW98YVSrCnTGfSYZOmr7ICsidR1s1PgPjQRgdhvdQmHhV6GUC4ugOaOsIR1PmJwTbqE_Ai1d-6hZ27PRwaJbg0fNuJNJ8oIlgtppv8qZEI1oNtFeXw80QJkeTA-5zs4YKU=&uniplatform=NZKPT&language=CHS	Not RCTs
848	Liang Jinsong, Liang Zhongxia.	Application progress of proteomics technology in hepatology research.	Internal Medicine.	2015;10(2)	http://qikan.cqvip.com/Qikan/Article/Detail?id=665026296	Not RCTs
849	Liang Zhongshi, Gao Feng, Duan Kongrong, Luo Shufang, Liu Shunying.	Application of targeted peptide-modified nanogold shell spheres in photothermal therapy of liver cancer.	Proceedings of the Nano Chemistry Session of the 26th Academic Annual Conference of the Chinese Chemical Society; Tianjin, China.	2008:161.	https://www.cqvip.com/doc/conference/534294296	Not RCTs
850	Yang Shiting, Wang Xiaoqian, Liao Guanghui.	Research progress on the pharmacological mechanism of hyperoside.	Chinese Journal of Modern Applied Pharmacy.	2018;35(6)	http://qikan.cqvip.com/Qikan/Article/Detail?id=675569320	Not RCTs
851	Zhang Yuanyuan, Zou Wenjing, Li Xu, Zhang Peng, Liao Zijun.	Study on the molecular mechanism of Curcuma aromatica in the treatment of liver cancer based on network pharmacology.	Journal of Hainan Medical University.	2020;26(22)	http://qikan.cqvip.com/Qikan/Article/Detail?id=7103289192	Not RCTs
852	Li Zilin, Jin Huijie, Fang Jia, Liu Yiming, Lin Aihua.	Effect of mangiferin on glucose and lipid metabolism in insulin-resistant HepG2 cells.	China Pharmacy.	2021;32(9)	https://kns.cnki.net/kcms2/article/abstract?v=OJyTKzW6Fepvjbsl-CQiWVGQEm2F9qtLowHNxUwQHdmY6_JHBhEfJkgWlK7P0QnAyjcm1gx4aGjzlulNIFq3m1jQg0mwGfmit4JF3gt5kmy1XHZC-c8HD8GM0IrpP37HiJ7SUCmFCywa4vJQoYRnUAIy_byOs9XI0kjCpDCxGkSV9oXo_dxAbLESGOOblVjhXg1zWD9Qk28=&uniplatform=NZKPT&language=CHS	Not RCTs
853	Li Yuanyuan, Yang Qinhe, Zhang Jinwen, Gong Xiangwen, Wang Guanlong, Liang Yinji, et al.	Effect of Shugan Jianpi prescriptions on TLR4/p38MAPK signaling pathway in hepatocytes of rats with non-alcoholic fatty liver disease.	Chinese Journal of Gerontology.	2015;0(23)	https://kns.cnki.net/kcms2/article/abstract?v=OJyTKzW6FepE_11xT5MIGo1qY5DRyUDUlnS05q-F-RXhOljHDwbhS79-ittdYpMABXRA5HifqUyEtW2TvmjChGkHoD17ukWyaqQtJ-5Kmm1jKMY2txT27ag7jWwO91imXaDJKnI2KSLNQl3oWjjMjV3JmhX9hMXBtmLBkBrzqCfgvNQeoZUVMou2gt_i5f62x9vuUh-Ca5A=&uniplatform=NZKPT&language=CHS	Not RCTs
854	Huang Qingyun, Wang Pan, Chen Chuang, Wang Zongyu, Lin Dongyi.	Clinical observation of apatinib in the treatment of 22 cases of advanced hepatocellular carcinoma.	Chongqing Medicine.	2019;48(9)	https://link.cnki.net/urlid/50.1097.R.20190123.2115.014	Ineligible intervention types
855	Yao Ping, Ruan Ping, Lin Guobiao.	Research progress on the diagnosis and treatment of microRNA in hepatocellular carcinoma.	China Continuing Medical Education.	2021;13(32)	http://qikan.cqvip.com/Qikan/Article/Detail?id=7105997655	Not RCTs
856	Lin Ya, Lai Wenfang, Li Congchong, Liu Yudong, Lin Guoqing.	Study on the protective effect of Pien Tze Huang on ascites mice with liver cancer based on ANXA1/VEGF pathway.	Fujian Traditional Chinese Medicine.	2020;51(1)	https://link.cnki.net/doi/10.13260/j.cnki.jfjtcm.011965	Not RCTs
857	Li Xue, Zhang Ying, Hou Wei, Zheng Qi, Qi Xin, Pei Yingxia, et al.	Research progress on heat-clearing and detoxifying traditional Chinese medicine in the treatment of tumors through NF-κB signaling pathway.	Global Traditional Chinese Medicine.	2021;14(12)	http://qikan.cqvip.com/Qikan/Article/Detail?id=7106199840	Not RCTs
858	Gao Yan, Zhang Houde, Zhang Meiping, Lin Jusheng.	Effect of silencing of imprinted gene PEG10 on Wnt/β-catenin signal transduction pathway in human hepatocellular carcinoma cells.	Chinese Journal of Gastroenterology and Hepatology.	2010;19(8)	http://qikan.cqvip.com/Qikan/Article/Detail?id=35091696	Not RCTs
859	Yu Qin, Chen Qiong, Huang Huanjun, Song Yuhu, Chang Ying, Tian De'an, et al.	Construction of shRNA recombinant plasmid targeting Mcl-1 and its effect on proliferation and apoptosis of HepG2 cells.	Journal of Huazhong University of Science and Technology (Medical Sciences).	2009;38(2)	https://kns.cnki.net/kcms2/article/abstract?v=OJyTKzW6Fer2pgdko0CPMoPTYV3x6lepEBGil1WDY7jRNDknM5ZJNugASn8cZDZGeym4WcbcshzyjvfA8B1ei5EzbmmVDc3ROHTBf8wo-LG8LC4CMGJHPbzXCFdQAA-MyTjWPa8xTZ8TOFNPDNklKnSLgDRP5LEYkjnuHgx-2BMaIcOZFiTyaFKEjRMcUYw2&uniplatform=NZKPT&language=CHS	Not RCTs
860	Lin Juzhe.	Study on the mechanism of Fuzheng Huayu Decoction in intervening angiogenesis-related factors in liver cancer dormancy.	[Doctoral Dissertation]Guangzhou University of Chinese Medicine.	2018	https://link.cnki.net/doi/10.27044/d.cnki.ggzzu.2018.000170	Not RCTs
861	Lin Junhua, Guo Weijian.	Clinical observation of 25 cases of distant metastasis of liver cancer treated by Jianpi Liqi Decoction combined with interventional therapy.	Journal of Traditional Chinese Medicine.	2005;46(1):26-8	https://d.wanfangdata.com.cn/periodical/ChlQZXJpb2RpY2FsQ0hJTmV3UzIwMjIwNzE5Eg16eXp6MjAwNTAxMDE1Ggg4aDF2MTFodg%3D%3D	Ineligible intervention types
862	Lin Lizhu, Wang Shutang.	One case of complete clinical remission of advanced hepatocellular carcinoma treated by integrated traditional Chinese and western medicine.	Standardized Treatment and Scientific Evaluation - Proceedings of the Fifth International Conference on Traditional Chinese Medicine and Integrated Traditional Chinese and Western Medicine Oncology and the Fourteenth National Conference on Integrated Traditional Chinese and Western Medicine Oncology; Guangzhou, Guangdong, China.	2014: 5.	https://kns.cnki.net/kcms2/article/abstract?v=OJyTKzW6FerR-k3owNwRb4PKY0FYo_lBlyop39sBwL78exHG6OUe-uWyb_rV6Z1Cwv8oH4wIAk5fee-MKU5QXx4p6n1Cdev45F3dsnUKoz13jMeWlcRaDbSf7FalP_afQNt9c4HnjU2L4f2FrySxvVVT2FHTY-yR6pRhmRLKZT6GQSwiwpauwHIt80wuidEx5S9lWSOMXvk=&uniplatform=NZKPT&language=CHS	Not RCTs
863	Yu Ling, Lin Lizhu.	Retrospective study and prognostic analysis on the treatment of elderly stage III and IV colorectal cancer by integrated traditional Chinese and western medicine to prolong survival.	Journal of Liaoning University of Traditional Chinese Medicine.	2013;15(7)	http://qikan.cqvip.com/Qikan/Article/Detail?id=46274534	Not RCTs
864	Zhang Chunpeng, Liu Ming, Zhao Jinlu, Lin Luoqiang.	Experimental study on the inhibitory effect of raspberry on the growth of human hepatocellular carcinoma cell line HepG2 in vitro.	Journal of Practical Oncology.	2008(5)	http://qikan.cqvip.com/Qikan/Article/Detail?id=29006618	Not RCTs
865	Sun Jia, Lu Jie, Lin Ping.	Research progress in the treatment of liver metastasis of gastric cancer.	Journal of Clinical Rational Drug Use.	2017;10(25)	http://qikan.cqvip.com/Qikan/Article/Detail?id=673304662	Not RCTs
866	Lin Qing, Li Minjie, Li Haiqiang, Yang Zhaolin.	Research overview on external treatment of liver cancer with traditional Chinese medicine.	Hunan Journal of Traditional Chinese Medicine.	2016;32(05):188-90	https://link.cnki.net/doi/10.16808/j.cnki.issn1003-7705.2016.05.098	Not RCTs
867	Wang Jue, Chen Zhaohui, Shao Keding, Zhang Weiping, Ying Yinyin, Lin Shengyou.	Study on the mechanism of Jigui Erxian Glue in reversing chemotherapy-induced hematopoietic stem cell aging.	Journal of Zhejiang Chinese Medical University.	2018;42(6)	http://qikan.cqvip.com/Qikan/Article/Detail?id=675472156	Not RCTs
868	Yang Chanping, Li Liuyang, Chen Haishan, Lin Shuhui.	Selection of clinical nursing pathway for intraperitoneal hyperthermic perfusion chemotherapy in patients with stage T4 gastric cancer.	Clinical Research of Traditional Chinese Medicine.	2021;13(14)	https://kns.cnki.net/kcms2/article/abstract?v=OJyTKzW6FerMDgKw-Jq-A4KVDX-JWZqypiDnt7LWFjeyZP9POyLRPMd4-YBlVLaK7FSMims09LEfX-X1kABMTYsujbOCVm9anUymIVNMEX3GgWLygLtopYUgSvU_svJvmYRYhfCFXNEUEJ4V2SNk5l6O5MCsTVcmXhadrjKTsjwCvjcMXjhpXVRzWRK9Wcn0uzT-dqwLvEQ=&uniplatform=NZKPT&language=CHS	Ineligible intervention types
869	Lin Shunhuan, Liu Chun, Jiang Guanming, Zheng Ruinian.	Clinical efficacy and prognostic analysis of sorafenib combined with GEMOX regimen in the treatment of advanced hepatocellular carcinoma.	Chinese Clinical Oncology.	2015(6):517-20	https://d.wanfangdata.com.cn/periodical/ChlQZXJpb2RpY2FsQ0hJTmV3UzIwMjIwNzE5EhBsY3pseHp6MjAxNTA2MDA5Ggg4aDF2MTFodg%3D%3D	Ineligible intervention types
870	Lin Wanfu.	Based on IGFBP2 signaling pathway, explore the inhibitory effect and mechanism of Jiedu Decoction on the proliferation, migration and invasion of liver cancer.	[Doctoral Dissertation]Naval Medical University of the People's Liberation Army.	2019	https://kns.cnki.net/kcms2/article/abstract?v=OJyTKzW6FepDF0MyTLEUcMF-oyfToyQsu68fzH73pNomZTbGSJTPKyOTXNTm4EA6Nv7VmMl8GdRjo10N0HoYXVpoFWBWbVt0vP5Puzv-SPf0klmMirEAZ56aaFT0VWYqty9fvbHWl6Cuax2MwVgRYT0TfkuwoZ-Pg7oAuwJXJCsS6yZsfuJKc_X6ie3ITiRbd34wxDlrD_I=&uniplatform=NZKPT&language=CHS	Not RCTs
871	Meng Yongbin, Pan Bo, Cheng Simo, Zhai Xiaofeng, Zhu Xiaojun, Ling Changquan.	Retrospective study on Jiedu Granules combined with apatinib in the treatment of advanced liver cancer.	Progress in Modern Biomedicine.	2020;20(13)	https://link.cnki.net/doi/10.13241/j.cnki.pmb.2020.13.013	Not RCTs
872	Song Changcheng, Lv Xiang, Cheng Binbin, Du Juan, Li Bai, Ling Changquan.	Effect of melittin on the growth and angiogenesis of subcutaneous transplanted tumor of human liver cancer BEL-7402 cells in nude mice.	Cancer.	2007;26(12)	https://kns.cnki.net/kcms2/article/abstract?v=OJyTKzW6FeqBLHtQJi-Q34SdXD7qnrAM9xKmD1iwZ-GgWnAk2ZqKhrr9dEdnEt4JmbCvYDoxLZoVmc95fMsMUxH1ID2Jao0qhA4Zbfj-StF117J3JCL4K41AYGYujBbGGW8OtkKyvjt0uPzOMFxZLIYU8kLqb-1cA3pMlJrpo98Ga5Z1ZJbPVBz4MOZq5KgH&uniplatform=NZKPT&language=CHS	Not RCTs
873	Song Changcheng, Lv Xiang, Li Bai, Ling Changquan.	Growth inhibitory effect of melittin on transplanted tumor of human liver cancer cells in nude mice.	Chinese Traditional and Herbal Drugs.	2008;39(6)	https://kns.cnki.net/kcms2/article/abstract?v=OJyTKzW6FeqIptCNOTg2ZObWyKAnaRKC3u2uWF_h_hz6ZAljcN7ZIwK04XPVZOIKgtOufS2Q-KZ3hcIxYVeG8Pkdbb8fhoxzy3iG1Fo268BoreMqoqmr_zNVxz-KF4U4iOMVNALRxisBDY4QY4Mcsxew8iXHdy70M06-6sfGgxODS-Fz_BRkopWaTbMcdYxr&uniplatform=NZKPT&language=CHS	Not RCTs
874	Chen Ming, Wang Xulin, Xing Renwei, Lan Yong, Ling Yisheng.	Correlation between cellular immune function, serum VEGF expression, CTC micrometastasis and postoperative recurrence in patients with early liver cancer.	Chongqing Medicine.	2020;49(3)	https://link.cnki.net/urlid/50.1097.R.20191106.1636.004	Ineligible intervention types
875	Zhang Guoduo, Xie Li, Hu Wenjing, Yu Lixia, Qian Xiaoping, Liu Baorui.	Effect of total alkaloids of Corydalis yanhusuo on the inhibition of human hepatocellular carcinoma cell line HepG2 and its influence on microRNA expression profile.	Journal of Nanjing University of Traditional Chinese Medicine.	2009;25(3)	http://qikan.cqvip.com/Qikan/Article/Detail?id=30453275	Not RCTs
876	Liu Bing, Yin Xuelai, Chen Guohong, Bo Hai, Han Bing.	Effect of Xiaozheng Decoction combined with intravesical instillation of hydroxycamptothecin on preventing postoperative recurrence of bladder cancer and its influence on serum VEGF.	Oncology Progress.	2018;16(12)	https://kns.cnki.net/kcms2/article/abstract?v=OJyTKzW6FeoEXdR-qR8L2qkC3J_JiF-veemSN0miW81iZ2fgR588tIUeh7K2iYQFc0ddAxJRHhum1MOufhPSBubemvxekYjbxdjyF_9_JabZHM0mZiFXjDoSmn6M_f3XgMThJmym2LghpNIMsmiQYPuIrJ9R-Cq2RjZU4JcvDHQaq6eR7X5Vh-GvUyhnFRmpPDHjshF3a0c=&uniplatform=NZKPT&language=CHS	Ineligible intervention types
877	Tu Hao, Qu Sujun, Duan Li, Xiong Hairong, He Yumin, Zhang Changcheng, et al.	Study on the effect and mechanism of total saponins of Panax japonicus based on computer-aided design in improving lipid metabolism of HepG2 cells.	Chinese Traditional and Herbal Drugs.	2018;49(8)	https://kns.cnki.net/kcms2/article/abstract?v=OJyTKzW6FeoCORFPwD2iqnEDuCAEdA1Cr5roahPc-zSpqFOoFEgiYjqIRRGFtCUAIHXhjn1NsCanlBILUFLN2D4pr7S0yKq0nCI6mVP-nQF4HoAATKPRkVkFCpNIqfqSVQzrBsdywu-yG7Giq6LzQ3JiG4EmXk6eoitm6Ewx08516aVfgQPZhqVc_OQ6bIHgZlrT_rPOGzA=&uniplatform=NZKPT&language=CHS	Not RCTs
878	Qi Jingshu, Ping Dabing, Sun Xin, Xue Jingbo, Tao Yanyan, Peng Yuan, et al.	Study on the mechanism of Fuzheng Huayu Decoction in the treatment of liver cancer based on network pharmacology.	Journal of Clinical Hepatology.	2021;37(10)	http://qikan.cqvip.com/Qikan/Article/Detail?id=7105844077	Not RCTs
879	Wang Yu, Li Zhaoying, Li Shuang, Liu Chenghai.	Research progress on liver adverse reactions caused by immune checkpoint inhibitors.	Journal of Clinical Hepatology.	2022;38(1)	http://qikan.cqvip.com/Qikan/Article/Detail?id=7106460497	Not RCTs
880	Wang Yu, Li Zhaoying, Li Shuang, Li Shu, Liu Chenghai.	Research progress on immunotherapy for advanced hepatocellular carcinoma.	Chinese Journal of Integrated Traditional and Western Medicine on Liver Diseases.	2023;33(1)	https://qikan.cqvip.com/Qikan/Article/Detail?id=7108794809	Not RCTs
881	Lin Xiaodan, Zhou Tongchong, Zhang Shuxu, Wang Zhaowu, Liu Chenglin.	Observation on the curative effect of three-dimensional conformal radiotherapy for primary liver cancer.	Youjiang Medical Journal.	2005;33(4)	http://qikan.cqvip.com/Qikan/Article/Detail?id=20057780	Not RCTs
882	Zhao Shaolei, Yuan Zhen, Zhu Yanru, Ding Haoqiang, Zheng Xinjie, Zhang Jingze, et al.	Study on the mechanism of Lycii Cortex in regulating blood lipid based on network pharmacology and molecular docking.	Chinese Traditional and Herbal Drugs.	2023;54(5)	https://kns.cnki.net/kcms2/article/abstract?v=OJyTKzW6FepFTAq2tSNKf2GL2Da_QeHILkD9yCzF25HbIJsdVFMqME_l_bnevI8uXDlBXgTn2rCCqlyhIuZP08lmAAKD5zJDipTM5-DWYYOpWTdQk9FdyGH2itleiZ9M8JBueNsMpn3PkXToDYDGh1K_42B7e5qodNq-QJkAmA4Ki6B1Zu_F3CiuFfDatkwOcwcGLpm4g9Y=&uniplatform=NZKPT&language=CHS	Not RCTs
883	Liu Dechuan.	Molecular mechanism research of heat-clearing and dampness-removing method in anti-hepatocellular carcinoma.	[Doctoral Dissertation]The First Military Medical University.	2004	https://kns.cnki.net/kcms2/article/abstract?v=OJyTKzW6FepHKmzmid5aNMvLuN8NuQVLqpy4QEhm50qGtwxfbwImHn8o8m-8ZO_NeXRB2ZD5QL0B-QiF-1jJVNJbtDXlxg1tdt9Z6wOLwTKjIaXd8CS5FJcViaUexrhD5_hczN93OaSOZLaB2XvT1H2hrYwPRk_tV867HKEZyk7ZAYWUq749dE8EGAjfnKlIKEgRLxYnOOA=&uniplatform=NZKPT&language=CHS	Not RCTs
884	Xiang Dong, Yang Jinyu, Zhang Chengliang, Liu Dong.	Research progress of baicalin in the treatment of primary liver cancer.	World Chinese Journal of Digestology.	2018;26(6)	http://qikan.cqvip.com/Qikan/Article/Detail?id=674895477	Not RCTs
885	He Shuxia, Liu Donghong.	Effect of hTERT siRNA on hTERT expression and telomerase activity in HepG2 cells.	Medical Forum Magazine.	2008;29(19)	https://kns.cnki.net/kcms2/article/abstract?v=OJyTKzW6FepFPqAFVboG8ZqtTpWpqEx4KrxecYsdso2vPn2lB58eHDDpzEp4VdgC52wudDvopoNLLmbLPahQae5ouTdpbjk1ByK20bSrhFzImJVVCUb-nn2Uh-BqJlHmWCHFr117UwPmOsnwMUx09YpRi750vIBSQoZCtjUoVHkK9w1AxwXUNn-ECQ67S2NT&uniplatform=NZKPT&language=CHS	Not RCTs
886	Liu Dongbo, Wang Xun.	34 cases of breast cancer of liver stagnation and qi stagnation type treated by Xiaoai Shunqi Decoction combined with chemotherapy.	Henan Traditional Chinese Medicine.	2020;40(1)	https://link.cnki.net/doi/10.16367/j.issn.1003-5028.2020.01.0021	Ineligible intervention types
887	Liu Zhaoyang, Tian Jie, Shi Fenghua, Liu Jun, Liang Xiao, Tan Muxiu, et al.	Experimental study on the antitumor effect of gene recombinant cardiac troponin I fusion protein.	World Journal of Oncology Research.	2017;7(2)	http://qikan.cqvip.com/Qikan/Article/Detail?id=HS724902017002005	Not RCTs
888	Liu Hailiang, Sun Haiping, Wang Aiyun.	Therapeutic effect and prognostic influence of bevacizumab on stage IV colorectal cancer.	Chinese Journal of Clinical Research.	2021;34(9)	https://link.cnki.net/doi/10.13429/j.cnki.cjcr.2021.09.015	Not RCTs
889	Liu Haiyan.	Recombinant human endostatin intraperitoneal injection combined with external high-frequency hyperthermia in the treatment of 25 cases of malignant ascites.	Chinese Medicine Modern Distance Education of China.	2010;8(3)	http://qikan.cqvip.com/Qikan/Article/Detail?id=33402332	Not RCTs
890	Zhao Chunxia, Shen Xuesong, Jin Meihua, Huang Lifang, Liu Hanfu.	Study on the anti-angiogenic effect of artesunate nanoliposomes on human liver cancer HepG2 cells.	Chinese Journal of Experimental Traditional Medical Formulae.	2013;19(7)	https://kns.cnki.net/kcms2/article/abstract?v=OJyTKzW6FepsOgY-OUvbirHqiDa2PL6msa7N6e0mcC500Kk-2m1y6wtXqEEdwyBUtcCpGg1IUvf7qd_vqzeEWWzH1cS7Npchozc8RN6rAR5ZkLu4l2ZIDO1pL2yv6KVOCu2vP-Te1Mg8TmLNo83aazmrj1X_CmvX4ZQ2LFzapb8zRAaSbTBhJBFdDNKKhqYa&uniplatform=NZKPT&language=CHS	Not RCTs
891	Huang Gengwen, Yang Lianyue, Lu Weiqun, Yang Jianqing, Liu Heli.	Expression and clinical significance of VEGF, HIF-1 alpha and EGF in hepatocellular carcinoma.	Chinese Journal of General Surgery.	2004;19(6)	https://kns.cnki.net/kcms2/article/abstract?v=OJyTKzW6FeolIlXPJK5alrguCO4WnmPJ5hu0nsRW3dYeuVxkNvDywzQhfqHMABHnZD1wfaYXQWGUYYoQwIVFnUHevHZKmaXZrK1CTI8LQDtea1GyYaW6556JQo-7Ym9lqTSo29qDxrQ7e8XH2eegGtdR_a2gzq9PFe5xjqY4GvPzOBtDeZ_LJyuAZg_qmhso&uniplatform=NZKPT&language=CHS	Not RCTs
892	Huang Gengwen, Yang Lianyue, Lu Weiqun, Lv Xinsheng, Yang Jianqing, Liu Heli.	Signal transduction pathway of VEGF transcriptional regulation in hepatocellular carcinoma cells.	Chinese Journal of Hepatobiliary Surgery.	2005;11(1)	http://qikan.cqvip.com/Qikan/Article/Detail?id=11818775	Not RCTs
893	Xie Bin, Yu Gong, Rao Bin, Liu Hongning.	Effect of Liuwei Dihuang Decoction assisted with cyclophosphamide on the expression of VEGF and VEGFR2 proteins in liver cancer tissues of H22 tumor-bearing mice.	Journal of Jiangxi University of Traditional Chinese Medicine.	2015;0(4)	https://kns.cnki.net/kcms2/article/abstract?v=OJyTKzW6FerbJqqjVekqwXlqbJnvsYCg1QuRPGMWG6wxoWZYz-pvJ9lHTnzIX5fOnOI_QH4l7UnQsJg2SopwYULLyLRC6U3lR4iLH9yv9xt7TskPkwX1_5PZR4it4Rbe8UdYJrZL_aD9TfsvmzhsUOLIrmq7oxHiADIQaXHjMZ3n8m0NOMndGEISh4gsUu3_5XazH-NXCfE=&uniplatform=NZKPT&language=CHS	Not RCTs
894	Xie Bin, Yu Gong, Rao Bin, Liu Hongning.	Effect of Yiguan Decoction combined with cyclophosphamide on the expression of VEGF and VEGFR2 proteins in liver cancer.	Lishizhen Medicine and Materia Medica Research.	2015;26(9)	https://kns.cnki.net/kcms2/article/abstract?v=OJyTKzW6FeosdBspsPSVyGY8fFo2SDR8NmOHS5LrsgM1bmoicjfdEF0XN6VttLZCobSaTWyU4clKJrvLhpoguzC2gjFTFSHRz_8HycxualpCSj6fBUPe6AKD1gMRNgKAI7f4Qc3SmVQo49pUr9sEHuQUcQfBLsnNjEDtLbY_AGE5eFGTAQQ4KUOKTTRDD4k4Q_X0qJORzGw=&uniplatform=NZKPT&language=CHS	Ineligible intervention types
895	Liu Hongjie, Chen Jianjie.	Effect of serum containing Huangqi Sijunzi Decoction on proliferation, migration and apoptosis of human hepatocellular carcinoma cells.	Shandong Medical Journal.	2014;54(26):22-4	https://kns.cnki.net/kcms2/article/abstract?v=OJyTKzW6FeqwHU43GeNXEDREa6QDrF0aTs7w5KwN0AZigh-luLQlhJ8XR80XHvEIAw_xhOe8NaKGzeeWUSBGCjFNQ6D00SKq_NowtfbIDA6e-hznx92mlLVWgnMfbEoL0mmtzoewgZn8LrXZLEX3ckLF_LrgjDCvudVU5jaC6eETrtDw63BttNLtvTeJCz2Z&uniplatform=NZKPT&language=CHS	Not RCTs
896	Liu Hongjie, Chen Jianjie, Ye Qingyan, Shang Binyi.	Effect of serum containing Bushen Decoction on proliferation and apoptosis of human hepatocellular carcinoma SK-HEP-1 cells.	Journal of Shanghai University of Traditional Chinese Medicine.	2014;28(03):63-7	https://link.cnki.net/doi/10.16306/j.1008-861x.2014.03.010	Not RCTs
897	Liu Hongjie, Li Qi, Han Zhifen, Chen Yiyun, Chen Jianjie.	Effect of Bushen Jianpi Decoction on epithelial-mesenchymal transition of liver cancer in nude mice.	Journal of Shanghai University of Traditional Chinese Medicine.	2015;29(03):53-6	https://link.cnki.net/doi/10.16306/j.1008-861x.2015.03.015	Not RCTs
898	Wang Yuli, Li Huidi, Zhou Lihong, Feng Yuanyuan, Lai Youying, Liu Hongjie.	Effect of Jianpi Bushen Jiedu Decoction on angiogenesis of liver cancer in nude mice by regulating HIF⁃1α.	Journal of Shanghai University of Traditional Chinese Medicine.	2023;37(4)	https://link.cnki.net/doi/10.16306/j.1008-861x.2023.04.007	Not RCTs
899	Liu Hua, Li Yaoyao, Wang Lihuai.	Clinical observation of Fuzheng Oral Liquid in preventing and treating toxic and side effects of gamma knife in the treatment of primary liver cancer.	Chinese Journal of Traditional Chinese Medicine Information.	2013(10):65-6	https://d.wanfangdata.com.cn/periodical/ChlQZXJpb2RpY2FsQ0hJTmV3UzIwMjIwNzE5EhJ6Z3p5eXh4enoyMDEzMTAwMjkaCDhoMXYxMWh2	Ineligible intervention types
900	Li Jia, Ji Gao, Zhang Guangtao, Liu Huaimin.	Mechanism study of Weichang'an inhibiting peritoneal metastasis of gastric cancer through RUFY3.	Liaoning Journal of Traditional Chinese Medicine.	2023;50(12)	https://qikan.cqvip.com/Qikan/Article/Detail?id=7111283827	Not RCTs
901	Wang Zhuo, Liu Huaiying.	Bevacizumab activates M2 macrophages to promote tumor metastasis.	Journal of Pharmaceutical Research.	2016;35(12)	http://qikan.cqvip.com/Qikan/Article/Detail?id=670954482	Not RCTs
902	Li Yan, Ma Zhonglong, Tian Wei, Liu Hui.	Study on the antitumor effect of Jiawei Xuefu Zhuyu Decoction on H22 transplanted tumor mice.	International Journal of Traditional Chinese Medicine.	2011;33(5)	http://qikan.cqvip.com/Qikan/Article/Detail?id=37722029	Not RCTs
903	Zhang Xiangyuan, Jin Zishan, Qiao Liping, Wei Ruonan, Shen Mengfei, Hu Shiwan, et al.	Reconstructing Materia Medica - Epimedium.	Jilin Traditional Chinese Medicine.	2023;43(1)	https://qikan.cqvip.com/Qikan/Article/Detail?id=7108801032	Not RCTs
904	Li Hanmin, Liu Jianzhong.	Treatment target centered on "marrow".	Chinese Archives of Traditional Chinese Medicine.	2022;40(1)	http://qikan.cqvip.com/Qikan/Article/Detail?id=7106701687	Not RCTs
905	Tang Aicun, Yu Yuan, Huang Min, Liu Jinhua.	Research progress on chemical constituents and pharmacological effects of Bombax malabaricum.	Chinese Journal of Ethnomedicine and Ethnopharmacy.	2020;29(23)	http://qikan.cqvip.com/Qikan/Article/Detail?id=7103553693	Not RCTs
906	Zhang Guoshou, Luo Shunfeng, Wu Yanbin, Chi Minhui, Liu Jingfeng.	Screening of proteins interacting with translationally regulated tumor protein by yeast two-hybrid method.	Cancer.	2011;31(9)	http://qikan.cqvip.com/Qikan/Article/Detail?id=39830915	Not RCTs
907	Liu Jinghui.	Analysis on the changes of blood perfusion of primary hepatocellular carcinoma after TACE combined with sorafenib.	Chinese Science and Technology Journal Database (Full-text Edition) Medicine and Health.	2023(6)	https://www.cqvip.com/doc/journal/3198303702	Ineligible intervention types
908	Chen Lufeng, Su Hongying, Xu Ke, Shao Haibo, Liang Songnian, Liu Jing.	Efficacy and safety of sorafenib combined with transcatheter arterial chemoembolization in the treatment of primary hepatocellular carcinoma.	Acta Academiae Medicinae Sinicae.	2014;36(1)	http://qikan.cqvip.com/Qikan/Article/Detail?id=48845342	Ineligible intervention types
909	Liu Kai.	Experimental study on the attenuation and synergistic effect of ultrafiltrate of Angelica sinensis and Hedysarum polybotrys on the treatment of liver cancer with ~(12)C~(6+) heavy ion beam.	[Doctoral Dissertation]Lanzhou University.	2017	https://kns.cnki.net/kcms2/article/abstract?v=OJyTKzW6FeoD4V-vyPpUVIfpqnj7eo_ZKulKQIFrUyk56ZdWBuE5MVTrwGke4hNk3ZQjTYY-tsKlwwrGjnkrmhd4AcZrwTyFBsxlZ0ILmFdIAxQuCSoBIpiTyejtEqNyXAIj-_ROEQJrBn8DBH_YMiAyvyXyyUEE4NNrYaDMYoJme1rcHCfAUm5kh_8vB3l6QGOALeiaC0o=&uniplatform=NZKPT&language=CHS	Not RCTs
910	Liu Kang, Fan Xiaoyu, Peng Li.	Based on TGF-β1/Smad signaling pathway, explore the effect of Fuzheng Jiedu Sanjie Decoction on cellular immune status and tumor microenvironment of patients with primary liver cancer.	Chinese Journal of Integrated Traditional and Western Medicine on Digestion.	2021;29(05):330-5+41	https://kns.cnki.net/kcms2/article/abstract?v=OJyTKzW6Fep-aO4N5bbX83ELKVKZOA6UBuUACdlQ_BIjF92xfNEP3kQVuayuqZ1el-881uoy_uqZCLb2xC5-w3F_Z5jEzhl2ds4vHciQVnzwOIqzCCMI9oeyw73a3QTu6AgOEhollMMshTJJ8UVACoOGBkE719AsX_dV5ME1lDQ5eHCSYxxt5l7KGhvLYOcS7oEw9clmShA=&uniplatform=NZKPT&language=CHS	Not RCTs
911	Chen Qing, Lou Wenjia, Qian Cheng, Liu Li.	Construction and in vitro antitumor activity of recombinant adenovirus inhibiting COX-2 by RNA interference.	Journal of Zhejiang Sci-Tech University (Natural Sciences Edition).	2010;27(2)	http://qikan.cqvip.com/Qikan/Article/Detail?id=7002546892	Not RCTs
912	Zhang Jing, Du Fengxia, Yu Shanshan, Cai Huadan, Liu Liping.	Preliminary study on the mechanism of action of Liuwei Wuling Tablets in anti-hepatitis B based on network pharmacology.	Evaluation and Analysis of Drug-Use in Hospitals of China.	2019;19(6)	https://kns.cnki.net/kcms2/article/abstract?v=OJyTKzW6FeoL5AadgTj-fqSCuSmcItSOGo8QtF_-QlvPgPz1To9qLhTv3MrvO859nWYcK9wR1SIVdh1tn5TDCzJCxEUJDbPakJZKrh8Czm_9wdf5OSsjMSnjETNa3uoZwfH2mUcy0-5aSod0da9H9ASdsq2w7-gX5NFC4kAzyVB5D3MbapfRP5mMLk8igdW2UI1K8l-mm6M=&uniplatform=NZKPT&language=CHS	Not RCTs
913	Liu Li.	Clinical observation of sorafenib in the treatment of postoperative patients with hepatocellular carcinoma.	[Master's Thesis]Xinjiang Medical University.	2014	https://kns.cnki.net/kcms2/article/abstract?v=OJyTKzW6FerzGfcTUvFS7Eo5fJOXV_d6g52Kng0HsGSUcCYVceahf74vFJ-_zCARoXKb_SuPAxIbxqiRUvSrnqBZRSuf95VkFzTfC-FJgVcSE1ZVN9RBNDYec5YbnN3GUN94Vvgac_Az97hZiBDLpggGhXZVFZ27Gd0o32FtzAJlD2DVKyEfcDgUawPC7UY1BXR7ZVLEE3w=&uniplatform=NZKPT&language=CHS	Ineligible intervention types
914	Zhuang Shutong, Qin Ying, Zhu Baohe, Liao Yunjun, Wang Chengyou, Xia Rong, et al.	Experimental study on the killing effect of AFP enhancer-driven HSV-TK/GCV suicide gene system on liver cancer cells.	Journal of Tropical Medicine.	2010(5)	http://qikan.cqvip.com/Qikan/Article/Detail?id=34288154	Not RCTs
915	He Kai, Zhang Dan, Li Xiaofang, Liu Ruihan, Huang Jianlin, Liu Minghua.	Inhibitory effect of Dendrobium nobile wall-broken powder on the growth of human liver cancer cell HepG2 transplanted tumor in nude mice.	China Journal of Chinese Materia Medica.	2019;54(22)	http://qikan.cqvip.com/Qikan/Article/Detail?id=7100578498	Not RCTs
916	Guo Shumei, Li Huanghe, Ma Chunzheng, Liu Peimin.	Clinical study on the treatment of primary liver cancer with Fuyang Huayin Decoction.	New Journal of Traditional Chinese Medicine.	2023;55(7)	https://qikan.cqvip.com/Qikan/Article/Detail?id=7109544319	Ineligible intervention types
917	Liu Da, Zhang Kang, Wu Xuanjun, Han Shoufa, Liu Pingguo.	Evaluation of tumor imaging diagnosis of sugar-modified fluorescent micelles based on primary rat liver cancer model.	Journal of Xiamen University (Natural Science Edition).	2016;55(1)	http://qikan.cqvip.com/Qikan/Article/Detail?id=667698205	Not RCTs
918	Wei Huiqiang, Yu Jiang, Bi Changfen, Shang Haihua, Li Yiliang, Liu Qiang.	TGF-β receptor I inhibitor galunisertib.	Modern Drugs and Clinical.	2017;32(7)	http://qikan.cqvip.com/Qikan/Article/Detail?id=672945728	Not RCTs
919	Zhang Yangde, Gong Liansheng, Pan Yifeng, Li Yifan, Huang Qiulin, Peng Jian, et al.	Effect of different administration routes on the targeted distribution of magnetic albumin nanoparticles (in English).	China Medical Engineering.	2003(6)	https://kns.cnki.net/kcms2/article/abstract?v=OJyTKzW6FeoG-Cf5NorqI0d7RuphqqEOHKShRu7E2o8iuo2QIZVBNRQ_j1MQve03oybD2FhN8CSQav0tVsprH4l_IctzBkPk-3thIbgKuxyN95LNrddT0VwszRHhPZ2HRkpHtPQIgdCrM6_W-OWwvsicE8IRvp27x6I_03KOzqSVhLs3r5iM8pP8kg50giN9&uniplatform=NZKPT&language=CHS	Not RCTs
920	Shen Haiyang, Liu Ruibao.	Expression levels of HIF-1α, VEGF and CD34 in residual cancer tissues of hepatocellular carcinoma after transcatheter arterial chemoembolization.	Chinese Journal of Interventional Imaging and Therapy.	2010(4)	https://link.cnki.net/doi/10.13929/j.1672-8475.2010.04.035	Ineligible intervention types
921	He Yu, Wang Tao, Liu Sen.	Observation on the effect of transcatheter arterial chemoembolization on sleep quality in patients with primary liver cancer.	World Journal of Sleep Medicine.	2022;9(1)	https://kns.cnki.net/kcms2/article/abstract?v=OJyTKzW6Fep3Eb0CwP0GnJZkzoI-d9gVvHj0sKgzJDANBmkAcNmdrhfIEOJ7xf7AsDL8t7l5B2B-qB-DttIOzAcIgaOLYLiTQ6mqHoZdiy7HvcOleI0ZSn2xfE-bKzueWKqzpudapkhU7NV4rTY5mCQXU34cmq30iLTQ756guXBNL7dqZRaaZlWj7MwBA6_ewR1R7ZBk4yM=&uniplatform=NZKPT&language=CHS	Ineligible intervention types
922	Chen Tian, Qin Qin, Liu Shanrong.	Research status and application prospects of intestinal flora in the field of liver diseases.	Chinese Journal of Laboratory Medicine.	2019;42(3)	http://qikan.cqvip.com/Qikan/Article/Detail?id=7001883745	Not RCTs
923	Liu Shaojie, Shen Wenlü, Liu Xiaolong, Wen Jun, Cui Yazhou.	Experimental study on the anti-tumor angiogenesis and treatment of liver cancer by Fuzheng Kangai Decoction.	World Chinese Journal of Digestology.	2005(07):908-10	https://d.wanfangdata.com.cn/periodical/ChlQZXJpb2RpY2FsQ0hJTmV3UzIwMjQwNzA0Eg9ocnhoenoyMDA1MDcwMjQaCDRjdGplODNz	Not RCTs
924	Liu Shuxun, Wang Jiabei, Liu Lianxin.	Application of yttrium-90 microsphere selective radioembolization in the treatment of liver cancer.	Chinese Journal of Current Advances in General Surgery.	2019;22(7):540-2,82	https://d.wanfangdata.com.cn/periodical/ChlQZXJpb2RpY2FsQ0hJTmV3UzIwMjIwNzE5EhN6Z3hkcHR3a2p6MjAxOTA3MDExGgg4aDF2MTFodg%3D%3D	Not RCTs
925	Gong Liansheng, Zhang Yangde, Liu Shu.	Magnetic targeting of magnetic doxorubicin albumin nanoparticles in transplanted liver cancer models.	Chinese Journal of Hepatobiliary Surgery.	2003;9(9)	http://qikan.cqvip.com/Qikan/Article/Detail?id=8993941	Not RCTs
926	Zu Ling, Li Wanli, Liu Tianqi.	Correlation between eIF4E3 and prognosis of patients with hepatocellular carcinoma and its mechanism analysis.	Chinese Journal of New Clinical Medicine.	2023;16(6)	https://kns.cnki.net/kcms2/article/abstract?v=OJyTKzW6Feocxbgz7PQh6MAb62HYidHPnUGr9grcjqK-tKOU1C11cSnuxAYsfWSjV-ZVLrl833SKgpBFDYtfU3hRik4UOaN27KoxmcN_4S6t1J9UaL7cTsIM0SEVOKOkEFja6Gsu_EWItvg9RKtuHIjpypmgjRKBVjQtpNgGQcuV7iGNzxpbFAS62curW6nqiX9Lg2BOOBk=&uniplatform=NZKPT&language=CHS	Not RCTs
927	Liu Xian.	Experimental study on MR immune imaging of nude mouse models bearing human liver cancer by using two-step prelocalization technique.	[Doctoral Dissertation]Southern Medical University.	2004	https://d.wanfangdata.com.cn/thesis/ChJUaGVzaXNOZXdTMjAyMjA1MjYSB1k2MjI5NjcaCDhoMXYxMWh2	Not RCTs
928	Chen Weicui, Liu Shuyi, Lin Aihua, Liu Xian.	Preparation and in vitro imaging of transferrin-labeled magnetic liposomes.	Chinese Journal of Tissue Engineering Research.	2017;21(6)	http://qikan.cqvip.com/Qikan/Article/Detail?id=671510502	Not RCTs
929	Zhang Wenwen, Zheng Xizi, Zheng Xiaohong, Liu Xiaodong.	Research progress of drugs for advanced primary liver cancer.	China Medical Herald.	2019;16(33)	http://qikan.cqvip.com/Qikan/Article/Detail?id=7100466526	Not RCTs
930	Zhang Yuanyuan, Fang Zhaoqin, Wang Yanming, Pan Zhiqiang, Lu Wenli, Liu Xiaomei.	Exploration and research on the optimal individualized treatment scheme of traditional Chinese medicine for H22 liver cancer-bearing mice.	Chinese Archives of Traditional Chinese Medicine.	2014;32(4)	https://link.cnki.net/doi/10.13193/j.issn.1673-7717.2014.04.012	Not RCTs
931	Liu Xiaolin, Zhai Xiaofeng.	Research progress in comprehensive postoperative treatment of liver cancer.	Chinese Journal of Integrated Traditional and Western Medicine on Liver Diseases.	2017;27(2):122-5	https://d.wanfangdata.com.cn/periodical/ChlQZXJpb2RpY2FsQ0hJTmV3UzIwMjIwNzE5EhJ6eHlqaGdienoyMDE3MDIwMjIaCDhoMXYxMWh2	Not RCTs
932	Wei Feili, Wu Mengli, Guo Li, Xie Bangxiang, Du Yuqiong, Chen Dexi, et al.	Analysis of the molecular mechanism of Stellera chamaejasme active ingredients in the treatment of advanced hepatocellular carcinoma based on network pharmacology.	World Science and Technology-Modernization of Traditional Chinese Medicine.	2020(4)	http://qikan.cqvip.com/Qikan/Article/Detail?id=00002FCKL33O7JP0MPDO5JP16FR	Not RCTs
933	Zhao Junyan, Lu Yan, Liu Xiaoya.	Application and nursing intervention of oxaliplatin combined with fluorouracil and pirarubicin in transcatheter arterial chemoembolization for advanced liver cancer.	Chinese Journal of Rational Drug Use.	2021;18(4)	http://qikan.cqvip.com/Qikan/Article/Detail?id=7104553219	Ineligible intervention types
934	Liao Feng, Zheng Xia, Chen Chao, Qin Shukui, Liu Xiufeng.	Clinical observation of apatinib mesylate in the treatment of advanced intrahepatic cholangiocarcinoma.	Chinese Clinical Oncology.	2020;25(1)	http://qikan.cqvip.com/Qikan/Article/Detail?id=7100929285	Ineligible intervention types
935	Song Tianqiang, Liu Yayu.	Conversion therapy and maintenance therapy strategies for primary liver cancer.	Chinese Journal of Practical Surgery.	2021;41(3)	http://qikan.cqvip.com/Qikan/Article/Detail?id=7104340082	Not RCTs
936	Guo Liangqi, Liu Yali, Tan Xiao, Zhai Ting, Sheng Deqiao, Liu Yayun.	Screening of novel inhibitors of squalene epoxidase and its anti-liver cancer effect.	Acta Pharmaceutica Sinica.	2023;58(9)	https://qikan.cqvip.com/Qikan/Article/Detail?id=7110669799	Not RCTs
937	Qian Yayun, Hou Ying, Zhang Hua, Yuan Lin, Liu Yanqing.	Effect of Celastrus orbiculatus extract on liver cancer transplanted tumor and angiogenesis in Hepa1-6 tumor-bearing mice.	Journal of Traditional Chinese Medicine.	2011;52(9)	https://link.cnki.net/doi/10.13288/j.11-2166/r.2011.09.033	Not RCTs
938	Zhang Xin, Xiong Xi, Wang Maorong, Liu Yanqing.	Study on the effect of ethyl acetate extract of Celastrus orbiculatus on tumor VEGF expression in orthotopic fluorescence animal model of liver cancer.	Chinese Journal of Liver Diseases (Electronic Edition).	2013;5(4)	https://kns.cnki.net/kcms2/article/abstract?v=OJyTKzW6FeoPgRaNh_sP85SHHA5h6ghu5T8ZQujZUmvi9XpzGTdLTzIHn6SUqZqZoZNOaHIQVPJrfRmROJvLoq3dUnAEzNhEa9C2JijZEHvqwZih2JGIkiezCYes72F6oiW98rEjWYMrw0aRm2AV6ssYv5b3atRj5qjM_9Q74qbESNHpRKFRUBn7lP3UzmxK&uniplatform=NZKPT&language=CHS	Not RCTs
939	Liu Yan.	Application value of VEGF and MMP-9 in pathological diagnosis of liver cancer.	Journal of Community Medicine.	2015;0(21)	https://kns.cnki.net/kcms2/article/abstract?v=OJyTKzW6FepoCeG7L7hdhiesE0qNSqRuzZgQRq_lqcEddzhw8RtzYnjFwyyZGgBstNU-CTzFlk92uD2S_qEuobD8vwJPPQ3jpeZgK8y3jSPjm3CuqNP-fiAt6SZTgan5EhfUuCmwQOX0L9okEmL4b5oeodqtgy9Vsy9NJpiGI93Orrw1ApxY4-QbnlCDWHzQaDpGh9VV4YM=&uniplatform=NZKPT&language=CHS	Not RCTs
940	Cao Mingyue, Li Gaoxiang, Chen Yuzhu, Huang Wei, Yang Nan, Liu Yanyong.	Catecholamine stress hormones promote cell cycle reentry of G0 phase cells in mouse liver cancer cell line H22.	Basic & Clinical Medicine.	2020;40(7)	https://link.cnki.net/doi/10.16352/j.issn.1001-6325.2020.07.002	Not RCTs
941	Tian Huan, Zhao Feng, Li Ye, Zhang Hong, Ding Teng, Sun Tingting, et al.	Research progress of asperosaponin Ⅵ.	Chinese Journal of Experimental Traditional Medical Formulae.	2018;24(5)	http://qikan.cqvip.com/Qikan/Article/Detail?id=674801310	Not RCTs
942	Chen Cheng, Xu Hanlin, Wang Ping, Liu Yi.	Inhibitory effect and mechanism of combination of Gleditsia sinensis saponin and sorafenib on HepG2 cells.	Journal of Clinical and Experimental Medicine.	2019;18(2)	http://qikan.cqvip.com/Qikan/Article/Detail?id=7001065744	Not RCTs
943	Gan Lin, Liu Yinkun.	Stathmin protein: a potential tumor marker.	Cancer.	2010(1)	http://qikan.cqvip.com/Qikan/Article/Detail?id=32786232	Not RCTs
944	Liu Tianhua, Liu Yinkun.	Research progress of N-glycosylation-related glycosyltransferases in hepatocellular carcinoma.	Chinese Journal of Clinical Medicine.	2013(5)	http://qikan.cqvip.com/Qikan/Article/Detail?id=47898347	Not RCTs
945	Fu Yuewu, Pan Yunlong, Qin Li, Zhao Xiaoxu, Wu Qing, Cai Jiye, et al.	Effect of gold nanoparticles on HIF-1α and VEGFmRNA expression and tumor blood vessels in nude mice with liver cancer.	Cancer Research on Prevention and Treatment.	2014(1)	https://kns.cnki.net/kcms2/article/abstract?v=OJyTKzW6Feqelsk04HHPuHtJPwE30oD-kKIMhSMRRqesLFRxKgnnUdVTC5mRvaXhZ52d5N52QIYi_Kwu5JYZwh0LIOMzfYVoBH_JNW5IcreoXCMEkrF0cYYQG-SrqXREeylQMpbFiz11Zl1PxxQveNcWNjQu3p3zmeTnuIwcBE2ZvLF7jA1OqgDxu1smCCL1&uniplatform=NZKPT&language=CHS	Not RCTs
946	Liu Yong, Kan Jixiang, Guo Shifeng.	Effect of DC-CIK biotherapy combined with sorafenib on the efficacy and immune function of patients with primary liver cancer.	Hebei Medical Journal.	2017;39(8):1234-6	https://d.wanfangdata.com.cn/periodical/ChlQZXJpb2RpY2FsQ0hJTmV3UzIwMjIwNzE5Eg1oYnl5MjAxNzA4MDMzGgg4aDF2MTFodg%3D%3D	Not RCTs
947	Wu Xianchuang, Song Weizhong, Song Xiaoyong, Kang Wenyi, Hou Yantao, Zhang Yongzhou, et al.	Study on the antitumor effect and mechanism of ethyl acetate fraction of Smilax china on H_(22) tumor-bearing mice.	China Pharmacy.	2016;27(31)	https://kns.cnki.net/kcms2/article/abstract?v=OJyTKzW6FeoW92tF9S_pDkSQaC1OruGkM-_Pohhc4MUr999_tC6cvao26DA92rRYeSiJTkXoSUAhU7x8Upuk6Q6PULr091L89U7i0yV9G-J54E9h9_5mCLr7F1TV5LU9rzLR7nDe0KN0xgfaYO2M3TnC_qS__uR2SR1Lb7dZ8bo6qnEF36pb4xYqYTlYDTuON6w0AR8lqsg=&uniplatform=NZKPT&language=CHS	Not RCTs
948	Liu Yuqi.	Clinical effect of transcatheter arterial chemoembolization and three-dimensional conformal radiotherapy in primary liver cancer.	Chinese Health Care.	2024;42(01):175-8	https://next.cnki.net/middle/abstract?v=KetWmXlLxlfty3QMbhrbxkip8SrKG0_j1YcV560ROP9YdRsXyuKmN-t_dMYxfQLuH5L2FCtxJGSF9_sJBcRLivzSfjYsuZFSOfC4AvDjX5qBX4Ta4Tjk1MV7sp14oXE96rgbL_DKOgu4ugNKGyCVu6dovX8v88qtC2Fb4ev_Y9LAjJtTMtrGAyWcOshjA3D9u-cZo_u2e5M=&uniplatform=NZKPT&language=CHS&scence=null	Ineligible intervention types
949	Wang Ke, Liu Yu.	Research progress of VEGF in gastric cancer.	Medical Information (Mid-Journal).	2011;24(8)	http://qikan.cqvip.com/Qikan/Article/Detail?id=38910160	Not RCTs
950	Liu Yuan, Ni Jianfeng, Wang Shuling.	Inhibitory effect and related mechanism of Bushen Shugan Decoction on Lewis lung cancer in mice.	Journal of Traditional Chinese Medicine.	2016;31(12)	https://link.cnki.net/doi/10.16368/j.issn.1674-8999.2016.12.512	Not RCTs
951	Liu Yuehao, Hua Long, Wang Chenyu.	Clinical observation of traditional Chinese medicine combined with montmorillonite powder in the treatment of diarrhea caused by sorafenib in patients with primary liver cancer.	Journal of Practical Traditional Chinese Medicine.	2022;38(3):418-20	https://d.wanfangdata.com.cn/periodical/ChlQZXJpb2RpY2FsQ0hJTmV3UzIwMjIwNzE5EhBzeXp5eXp6MjAyMjAzMDQyGgg4aDF2MTFodg%3D%3D	Ineligible intervention types
952	Ye Zhongtian, Li Le, Fu Shuzheng, Liu Jinping, Li Pingya, Liu Yunhe.	Study on the anti-liver cancer activity of Saussurea pulchella.	Special Wild Economic Animal and Plant Research.	2021;43(4)	http://qikan.cqvip.com/Qikan/Article/Detail?id=7105259867	Not RCTs
953	Liu Zeyin, Zhang Haibo, Luo Ying, Xie Minde, Dong Qianying, Zhou Weikang, et al.	Observation on the curative effect of pulse diagnosis and acupuncture of Yu Yun in the treatment of advanced liver cancer.	Journal of Guangzhou University of Traditional Chinese Medicine.	2018;35(1):66-9	https://d.wanfangdata.com.cn/periodical/ChlQZXJpb2RpY2FsQ0hJTmV3UzIwMjIwNzE5EhJnenp5eWR4eGIyMDE4MDEwMTQaCDhoMXYxMWh2	Not RCTs
954	Shao Yanxun, Guo Qieqie, Zhang Shudi, Yang Yaxin, Gong Fawu, Liu Zhanjun.	Preparation and in vitro evaluation of lactobionic acid-modified baicalin self-assembled micelle drug delivery system.	Chinese Traditional and Herbal Drugs.	2021;52(20)	http://qikan.cqvip.com/Qikan/Article/Detail?id=7106072115	Not RCTs
955	Liu Zhiyong, Zhou Jianwei, Pan Longci, Ge Ting, Chen Kanghai.	Clinical study of Wenyang Fuzheng Decoction combined with transcatheter arterial chemoembolization in the treatment of liver cancer patients with spleen-kidney yang deficiency.	Modern Oncology.	2022;30(3):471-5	https://d.wanfangdata.com.cn/periodical/ChlQZXJpb2RpY2FsQ0hJTmV3UzIwMjIwNzE5Eg9zeHpseXgyMDIyMDMwMTkaCDhoMXYxMWh2	Ineligible intervention types
956	Cui Liufu, Yao Shukun, Song Haicheng, Ding Xiurong, Liu Zhizhong.	Study on the inhibitory effect of serum containing Ganzheng Oral Liquid on the expression of vascular endothelial growth factor in SMMC-7721 liver cancer cells.	Chinese Journal of Basic Medicine in Traditional Chinese Medicine.	2004;10(5)	http://qikan.cqvip.com/Qikan/Article/Detail?id=9837908	Not RCTs
957	Zhang Youman, Zhang Qi, Cui Deli, Tan Changjun, Liu Zhong.	Experimental study on the induction of immune tolerance in mouse heart transplantation by Chaiqin Decoction.	Chinese Journal of Integrated Traditional and Western Medicine.	2017;37(12)	http://qikan.cqvip.com/Qikan/Article/Detail?id=674000563	Not RCTs
958	Chen Hongyu, Sun Dawei, Liu Juan.	Role and related drug research progress of FGF19-FGFR4 signaling pathway in the progression of liver cancer.	Life Science Instruments.	2020;18(4)	http://qikan.cqvip.com/Qikan/Article/Detail?id=7103281260	Not RCTs
959	Liu Ying.	Preparation and anti-liver cancer effect study of aptamer-modified co-loaded fasudil and miRNA-195 nanoparticles.	[Master's Thesis]Shanghai Jiao Tong University.	2017	https://kns.cnki.net/kcms2/article/abstract?v=OJyTKzW6FerpiXgHgRI7WI-kRdUyDfXOBXdDB9qn8QpGj6O8z0CZWyPQAIYX37rvD_RgHPq9WvQpDvrRrMBUL5BD2dMye6ZlRbGTPrwqlMmqgfnXtYgglRSupN0TYw2_54twysYqY-z1DVflN6zBpE8xqD5UkgjeAu0D1I_9WVkiYxnWRGaNd1RDCnsOWjgYqszCh5frFFU=&uniplatform=NZKPT&language=CHS	Not RCTs
960	Liu Zichuan.	Clinical effect study of oxaliplatin-containing chemotherapy regimen in the treatment of sorafenib-resistant advanced primary liver cancer.	Chinese Journal of Frontiers of Medical Science (Electronic Edition).	2017;9(6):113-6	https://d.wanfangdata.com.cn/periodical/ChlQZXJpb2RpY2FsQ0hJTmV3UzIwMjIwNzE5EhF6Z3l4cXl6ejIwMTcwNjAzMhoIOGgxdjExaHY%3D	Ineligible intervention types
961	Long Haideng, Wang Yuan, Song Junfei, Pan Shengquan, Xiang Tingmiao, Yin Shiwu.	Efficacy and safety analysis of different TACE methods in the treatment of unresectable liver cancer.	Zhejiang Medical Journal.	2021;43(5):524-8	https://d.wanfangdata.com.cn/periodical/ChlQZXJpb2RpY2FsQ0hJTmV3UzIwMjIwNzE5Eg16anl4MjAyMTA1MDE1Ggg4aDF2MTFodg%3D%3D	Ineligible intervention types
962	Wen Feng, Jin Zizheng, Liu Ning, Lou Jinli.	Research progress in the application of HBV quasispecies sequencing technology and the influence of antiviral drug treatment on HBV quasispecies variation.	Labeled Immunoassays and Clinical Medicine.	2020;27(4)	http://qikan.cqvip.com/Qikan/Article/Detail?id=7101920306	Not RCTs
963	Jia Yongsheng, Zhang Wenjian, Liu Honglin, Peng Liang, Yang Zhihua, Lou Jinning.	Effect of KLF4 on self-renewal and proliferation potential of tumor stem cells.	Chinese Journal of Cancer Biotherapy.	2011;18(4)	https://link.cnki.net/urlid/31.1725.R.20110714.1100.004	Not RCTs
964	Wang Dazhen, Zhang Zhengfeng, Yang Liu, Zhao Lu, Lou Changjie.	Current status and research progress of systemic treatment for advanced hepatocellular carcinoma.	Chinese Journal of Oncology.	2023;29(12)	https://qikan.cqvip.com/Qikan/Article/Detail?id=7111462643	Not RCTs
965	Lou Xiaohui.	Preliminary experience in the treatment of liver cancer with arsenic preparation of traditional Chinese medicine.	The First "Zhejiang Traditional Chinese Medicine Forum" and the 2011 Academic Annual Conference of Zhejiang Association of Traditional Chinese Medicine; Hangzhou, Zhejiang, China.	2011: 1.	https://kns.cnki.net/kcms2/article/abstract?v=OJyTKzW6FerP3upZvH5jsWSULMBnLoSKG_EUTs3empDb1WJAAjFVu67y-5-kWjuK23f4rt5K1dAhoB8OYdEoQ8lna_je958JdAS2U5dLfCV505z63CQKh1IZblfZZNFdbDkukCE5PbB2VCntrE3-pkjHrwOA5zc_dUB3MHfSzTjjAj5S7gQleOp2TMKFtF1LmgIbQrLoRV0=&uniplatform=NZKPT&language=CHS	Not RCTs
966	Li Yuan, Feng Jun, Huang Hao, Zhu Yulan, Zheng Panpan, Xiao Wenlu, et al.	Expression and clinical significance of HHLA2 in hepatocellular carcinoma tissues.	Chinese Journal of Cancer Biotherapy.	2021;28(1)	https://kns.cnki.net/kcms2/article/abstract?v=OJyTKzW6FepOPe07kB6AX5Kn0qXCYHUs85lrdVDRHcSNNiYvnGvIFPGpili3jOYq8jv0w1afrgodwtx99TGSdUuSTvtNX9fzHmNeTTxZkkVoOqg08zQHpuBLTW3WlnWSjxJ5e5nVxDdPvzRM_24IuwJy_TyDbjnkWv_mykZNO6_S1QgxrQpRaGmQrZcn3ZqCjjbW_koPOMQ=&uniplatform=NZKPT&language=CHS	Not RCTs
967	Wang Xueliang, Lu Bingjiu.	Research progress of proteomics in traditional Chinese medicine syndrome differentiation and western medicine diagnosis and treatment of liver diseases.	Journal of Liaoning University of Traditional Chinese Medicine.	2017;19(6)	http://qikan.cqvip.com/Qikan/Article/Detail?id=672355509	Not RCTs
968	Hu Xia, Zhai Xiaofeng, Gu Wei, Lu Chenghong.	Efficacy study of CyberKnife combined with transcatheter arterial chemoembolization in the treatment of patients with primary liver cancer.	Journal of Practical Hepatology.	2020;23(6)	http://qikan.cqvip.com/Qikan/Article/Detail?id=7103229526	Ineligible intervention types
969	Du Zhiqiang, Jiang Liangjin, Zhang Zongcheng, Qin Jianyong, Lu Jisen.	Observation on the curative effect of argon-helium cryoablation combined with cinobufotalin and Shengmai Injection in the treatment of liver cancer.	Guangdong Medical Journal.	2008;29(10)	https://link.cnki.net/doi/10.13820/j.cnki.gdyx.2008.10.065	Ineligible intervention types
970	Du Zhiqiang, Jiang Liangjin, Zhang Zongcheng, Qin Jianyong, Lu Jisen.	Effect of argon-helium cryoablation combined with cinobufotalin and Shengmai Injection on immune function in the treatment of liver cancer.	Journal of Practical Medicine.	2009;25(2)	https://kns.cnki.net/kcms2/article/abstract?v=OJyTKzW6Ferf9J6OFyWnUo12wBwZXJusZmYYJ14qrExqdrdoDyxRzLXQTwsZEvC6KrrFRRT3F54DeXigjbEjG3F8YdZjMxOYdJ0mvVQkPj4xIzvhmJH-ouBsSL3Fs82oYkMy3pqZBCrA_1mREi24SvOXoSFMHp5T9fvJcYeX74_ukHbV8fBEm2vAYusbwvGd&uniplatform=NZKPT&language=CHS	Ineligible intervention types
971	Fan Wei, Lu Liyan.	Immunohistochemical study of vascular endothelial growth factor and microvessel density in primary hepatocellular carcinoma.	Modern Journal of Integrated Traditional Chinese and Western Medicine.	2002;11(19)	https://kns.cnki.net/kcms2/article/abstract?v=OJyTKzW6Fep4LX-rcZz-a7YRC_ccsIRFclHfke76x9iFajlktiQQQPxKA-Qgrn87kfxgjZVlM0vtqpWa6N8CIh_NkM3566KFyTuPmGl198g0GmgBMSQdp597iB05evnwmIeHk3osLF8Xjcc99y_QatMgvubJZNmCoc5NKERr9ROHLm4ZN51_rm9uQy6KXrUK&uniplatform=NZKPT&language=CHS	Not RCTs
972	Lu Shun, Wang Xi, Zhou Xiaokang.	Clinical study on the treatment of diarrhea caused by sorafenib, a targeted drug for liver cancer, by warming kidney and strengthening spleen method.	Chinese Journal of Integrated Traditional and Western Medicine on Digestion.	2020;28(3):177-9	https://d.wanfangdata.com.cn/periodical/ChlQZXJpb2RpY2FsQ0hJTmV3UzIwMjIwNzE5EhR6Z3p4eWpocHd6ejIwMjAwMzAwNBoIOGgxdjExaHY%3D	Not RCTs
973	Xu Bowen, Li Jie, Dan Wenchao, Li Shixin, Wu Jingyuan, Cao Luchang, et al.	Discussion on the medication rules of traditional Chinese medicine in regulating tumor-associated cell oncosis based on network pharmacology.	Chinese Journal of Traditional Chinese Medicine Information.	2021;28(2)	http://qikan.cqvip.com/Qikan/Article/Detail?id=7104006905	Not RCTs
974	Lu Tao.	Study on the mechanism of inhibiting the proliferation of liver cancer cells and inducing cytoplasmic vacuolation by the extract of Akebia trifoliata seeds.	[Doctoral Dissertation]Shanghai University of Traditional Chinese Medicine.	2019	https://link.cnki.net/doi/10.27320/d.cnki.gszyu.2019.000020	Not RCTs
975	Lu Wei.	Clinical study and mechanism discussion of Aitongping Capsule in the treatment of cancer pain.	[Doctoral Dissertation]Nanjing University of Traditional Chinese Medicine.	2012	https://kns.cnki.net/kcms2/article/abstract?v=OJyTKzW6FeqX7FtsrE4RP2GjH7f5XUdyrA-_PrLGkVFSRDXzoxcxYg8AhAVxzs1OoGqZ4z5LTGnCbaO6fpIORHd9FNbjKWvxgI94HGDm1qeQ0Qqi_gZAyws8Dmiy9oluqSAjCmK7SPDAquK_NbApcNk9HwzAaYrIKoa_Fz8pM9q3VU4itjiohv2D2OwcNByuXLPnxCrsQcY=&uniplatform=NZKPT&language=CHS	Ineligible intervention types
976	Tian Tian, Ma Guozhen, Liao Zhifeng, Lu Yubei.	Research progress on the correlation between TGF-β_1, PDGF, CTGF and the pathogenesis of liver fibrosis.	Gansu Medical Journal.	2014;33(10)	http://qikan.cqvip.com/Qikan/Article/Detail?id=662650429	Not RCTs
977	Lu Chong.	Effect and mechanism study of ethanol extract of Gentianopsis paludosa on H_(22) tumor-bearing mice and human liver cancer Bel-7402 cells.	[Doctoral Dissertation]Heilongjiang University of Traditional Chinese Medicine.	2016	https://link.cnki.net/doi/10.27127/d.cnki.ghlzu.2016.000034	Not RCTs
978	Lu Feng, Xu Qiang, Zhang Bo, Wang Yipeng, Ren Qinghua.	Effect of active ingredients of hirudin on the expression of P53 gene and vascular endothelial growth factor.	Medical Information (Mid-Journal).	2011;24(9):4684-8	https://d.wanfangdata.com.cn/periodical/ChlQZXJpb2RpY2FsQ0hJTmV3UzIwMjIwNzE5EhN5eHh4LXNzeGZjMjAxMTA5NTM3Ggg4aDF2MTFodg%3D%3D	Not RCTs
979	Chen Ran, Wang Jie, Lu Fengmin.	Drugs and biotechnology targeting HBV cccDNA.	Journal of Clinical Hepatology.	2019;35(6)	http://qikan.cqvip.com/Qikan/Article/Detail?id=7002233510	Not RCTs
980	Liu Mingchen, Yang Xingwen, Lu Fengmin.	New discovery, great use - application of serum HBV RNA detection in patients with chronic hepatitis B.	Acta Chinese Medicine and Pharmacology.	2020;36(8)	http://qikan.cqvip.com/Qikan/Article/Detail?id=7102688784	Not RCTs
981	Shao Weiqing, Lin Zhifei, Zhu Wenwei, Lu Lu, Jia Huliang, Chen Jinhong, et al.	Effect and mechanism of liver X receptor agonist T0901317 on angiogenesis of liver cancer.	Chinese Journal of Digestive Surgery.	2018;17(5)	http://qikan.cqvip.com/Qikan/Article/Detail?id=675236342	Not RCTs
982	An Jingshuo, Sun Wenjing, Wang Yingbo, Lu Di.	Analysis of the mechanism of Panax notoginseng in the treatment of hepatocellular carcinoma based on network pharmacology.	Journal of Traditional Chinese Medicine.	2020;35(4)	http://qikan.cqvip.com/Qikan/Article/Detail?id=7101482820	Not RCTs
983	Wei Ailing, Qiu Zijin, Lu Haisong.	Intervention effect of Aitongxiao Granules on VEGF-C in rat transplanted liver cancer.	Journal of Hubei College of Traditional Chinese Medicine.	2010;12(6)	https://kns.cnki.net/kcms2/article/abstract?v=OJyTKzW6FeoVZWG0MZ7PmHUR-q3iHe_FcdtnQEcWVO_sM3rqRpkNu9Q54QNA93ltGY024XQUPYXOPgw_D-1Vgc38h6rZOzJg4vE5rhPv_z5RSU_mbGJxYpXASvio3-SMoiO9PjLEl3cm9ioOSyE9EHnWukU5TWC3LlZn-QXdaDjY4ahwoUL5YlIcsz9K_WE3&uniplatform=NZKPT&language=CHS	Not RCTs
984	Lu Jianying, Zhang Gaobin, Wang Lingyu.	A case report of treating primary liver cancer with traditional Chinese medicine.	Clinical Research of Traditional Chinese Medicine.	2021;13(18):71-2	https://kns.cnki.net/kcms2/article/abstract?v=OJyTKzW6Feq3Qtp93xxS7wwdV-36UpUud6NwcGjW789OvSjJvWdJhbh-WSw3BxXC7G9OYCZf0tVqcqmHtUZFZA-_HAKMoAa8KRe6OiAmcGfO6sk1IwCRNrPG8mXzoV3X_G7FZSVp9UeM--8rwLIN7ICWfWSotUy8NIXKbY7BrOo_nh95QLXQaqNsRZchIqRT778zFf8mmLA=&uniplatform=NZKPT&language=CHS	Not RCTs
985	Lu Jianying, Zhou Haiyan, Zhang Gaobin, Wang Lingyu, Chen Xiliang.	Progress in integrated traditional Chinese and western medicine treatment of primary liver cancer.	Clinical Research of Traditional Chinese Medicine.	2019;11(36):71-3+85	https://kns.cnki.net/kcms2/article/abstract?v=OJyTKzW6Fequi_9FwbIouJ0qEkgcJ4JRR2h7NCXngtaEhufziO4I9FsZMRObpoiVtGUTeqOGx0YOWqcIrLP1K6_lob6IDUgMV5dm3ROIbEOTGPqeybXYowlf7TIGVjxsSItr4sWy6DYQocgqT2JNIZu-hAvYT8FYSYf85oHzb-IsEeh7ENl1SUWxzdqy3pRqbvp05t0zy1Q=&uniplatform=NZKPT&language=CHS	Not RCTs
986	Yu Qingyong, Cheng Wei, Lu Pengfei.	Efficacy and safety of transcatheter arterial chemoembolization combined with targeted drugs and immune checkpoint inhibitors in the treatment of patients with advanced liver cancer.	Chinese Journal of Clinical Oncology and Rehabilitation.	2023;30(8)	https://link.cnki.net/doi/10.13455/j.cnki.cjcor.113494-20230915-0145	Ineligible intervention types
987	Xu Wei, Yang Qi, Lu Dingkun, Xiao Zhao, Jiang Yuanyue, He Dawei, et al.	Role of calcium-sensing receptor in the inhibition of proliferation, migration and invasion of liver cancer cells by 3,3′-diindolylmethane.	Journal of Jiangsu University (Medical Edition).	2022;32(1)	https://link.cnki.net/doi/10.13312/j.issn.1671-7783.y210038	Not RCTs
988	Zhang Li, Wang Yongsheng, Lin Lizhu, Yu Yongfeng, Lu Shun.	Chinese multidisciplinary expert consensus on the management of adverse reactions related to savolitinib.	Chinese Journal of Oncology.	2023;45(4)	https://qikan.cqvip.com/Qikan/Article/Detail?id=7109557983	Not RCTs
989	Zhai Fanye, Lu Tingting.	Pharmacodynamic mechanism of active ingredients of licorice and its prescriptions in preventing and treating gastric ulcer.	Henan Traditional Chinese Medicine.	2019;39(6)	http://qikan.cqvip.com/Qikan/Article/Detail?id=7002287694	Not RCTs
990	Lu Weikun.	Clinical application value of CT-guided percutaneous comprehensive treatment for advanced liver cancer.	Chinese Journal of Medical Guide.	2008;10(2)	http://qikan.cqvip.com/Qikan/Article/Detail?id=27356920	Not RCTs
991	Fan Fangtian, Shen Cunsi, Pei Changsong, Zhang Lei, Zheng Shizhong, Wang Aiyun, et al.	Research progress of new tumor metastasis target HOTAIR.	Cancer.	2012;32(10)	http://qikan.cqvip.com/Qikan/Article/Detail?id=43678025	Not RCTs
992	Li Xiaoman, Wu Yuanyuan, Wang Aiyun, Chen Wenxing, Lu Yin.	Research progress on the role and mechanism of DLC2 in tumors.	Chinese Pharmacological Bulletin.	2019;35(7)	http://qikan.cqvip.com/Qikan/Article/Detail?id=7002291653	Not RCTs
993	Shi Xing, Cao Yuzhu, Ding Yushi, Zhu Pinting, Li Xiaoman, Wu Yuanyuan, et al.	Role of intestinal microorganisms in chronic liver diseases and their potential therapeutic strategies.	Chinese Pharmacological Bulletin.	2020;36(1)	http://qikan.cqvip.com/Qikan/Article/Detail?id=7100707134	Not RCTs
994	Xu Dingyao, Du Zhiyan, Wang Yan, Chen Huihua, Xu Yuanji, Lu Yinglin.	Construction and role of targeted adenovirus vector for liver cancer.	Cancer.	2006;25(7)	http://qikan.cqvip.com/Qikan/Article/Detail?id=22257174	Not RCTs
995	Lu Yuan.	Clinical and mechanism study of Jianpi Jiedu Decoction in the treatment of primary liver cancer.	[Doctoral Dissertation]Nanjing University of Traditional Chinese Medicine.	2011	https://kns.cnki.net/kcms2/article/abstract?v=OJyTKzW6FepvvSmuFIRts1aHDceX5iMFcxZKFxhgmFZDww22KjpyMVLk3UVrCYJaSe0DM8f_77unMR78_VpC-sX2nZQpRhAjHphkIMi8K_6-L9tfiKOZlc7sd9A-NBCNKqCQz8VB5xIb8DUGHO6f3Hwx35Xy6JApUHh9khrlgGBVkOPDpqd7Pyxvk7x6KfPsoi4v2ryeTA8=&uniplatform=NZKPT&language=CHS	Ineligible intervention types
996	Luo Chunlei, Gu Yizhong, Zhong Yi, Zhou Rongyao.	Experimental study on the inhibition of tumor growth in mice transplanted with primary liver cancer by Liuwei Dihuang Pills.	Hebei Journal of Traditional Chinese Medicine.	2015;37(10):1519-22+31	https://kns.cnki.net/kcms/detail/13.1067.r.20151104.1302.054.html	Not RCTs
997	Luo Chunlei, Zhong Yi, Gu Yizhong, Zhou Rongyao, Zhao Xi.	Experimental study on the inhibition of tumor growth in mice transplanted with primary liver cancer by Sijunzi Decoction.	Lishizhen Medicine and Materia Medica Research.	2011;22(12):2857-9	https://kns.cnki.net/kcms2/article/abstract?v=OJyTKzW6FepFIMaU1QE6Rvq_TngqWgx9XmZSeDqJsuam-S_qaxJ0a-Ss8NPDf0M4Kha68Blc9FJ5PEJMvcI6bc4gFiwplq8G5BAd8XDwPhziyzoPs1tuCp2QiPkSIOPM71Ib9C7qOI9P0CeaNjikp8pMTDJt7zK717W5JQOVGkx8XN3sYrfKKX9h3KRnLjWP&uniplatform=NZKPT&language=CHS	Not RCTs
998	Luo Chunlei, Zhou Rongyao.	Treatment of 30 cases of liver cancer with liver-kidney yin deficiency and spleen qi deficiency by Bushen Jianpi Decoction.	Clinical Research of Traditional Chinese Medicine.	2010;23(6):30-2	https://d.wanfangdata.com.cn/periodical/ChlQZXJpb2RpY2FsQ0hJTmV3UzIwMjIwNzE5Eg16eXlqMjAxMDA2MDE2Ggg4aDF2MTFodg%3D%3D	Ineligible intervention types
999	Wu Bo, Chao Naixia, Zhao Feilan, Li Jinping, Chen Li, Chen Defeng, et al.	Preliminary identification of target genes related to migration of BEL-7404 liver cancer cells promoted by transcriptional repressor GCF2.	Genomics and Applied Biology.	2015;34(1)	http://qikan.cqvip.com/Qikan/Article/Detail?id=665888654	Not RCTs
1000	Chen Yu, Luo Hao.	Effect of andrographolide on SREBP expression and lipid metabolism in HepG2 cells.	Journal of Nanjing University of Traditional Chinese Medicine.	2015;31(5)	http://qikan.cqvip.com/Qikan/Article/Detail?id=666441479	Not RCTs
1001	Luo Lihong, Xie Weibo, Li Yang, Zhang Jieying.	Expression of VEGF-C and Flt-4 in liver cancer tissues and the intervention effect of Chinese medicine Cynanchum bungei.	Hebei Medical Journal.	2013;35(23):3580-2	https://kns.cnki.net/kcms2/article/abstract?v=OJyTKzW6FepVXd-AKoKkhZzlRkn113rkI6b_zNmQMGkiYIJqj7O8CmHHToiiWJOl5wiFce_KboAJCSTpKIwiPoK3zdXsSmpbQckCYN3_PwKPnaYnjT3IBBH53EvvusywnKFOwBJljkkLSspXX3d8UNGYEBulpezqMZm6oCo0BtxVEYt4rl2Z-7K2T2fFL7ZN&uniplatform=NZKPT&language=CHS	Not RCTs
1002	Sun Xiaofeng, Liu Tao, Ling Yun, Chen Zhengwei, Pan Zihao, Xu Zite, et al.	Research progress on hyaluronic acid-modified nanomicelles for targeted tumor therapy and drug release behavior.	Journal of China Pharmaceutical University.	2019;0(6)	http://qikan.cqvip.com/Qikan/Article/Detail?id=00002EGM478O7JP167DO3JP1MLR	Not RCTs
1003	Yang Yang, Luo Ping.	Study on the effect of recombinant human erythropoietin on liver cancer growth.	Chinese Journal of Modern Medicine.	2016;0(3)	http://qikan.cqvip.com/Qikan/Article/Detail?id=90728489504849544851484856	Not RCTs
1004	Luo Qingdong, Wang Yuefei, Zhao Hongye, Wang Bin, Jiang Deyou.	Effect of Biejiajian Pill on tumor tissue growth and metastasis in liver cancer-bearing mice.	Chinese Journal of Experimental Traditional Medical Formulae.	2012;18(14):230-2	https://link.cnki.net/doi/10.13422/j.cnki.syfjx.2012.14.073	Not RCTs
1005	Yang Haiwen, Li Yongmei, Luo Ren.	Experimental study on the antitumor effect of recombinant immunotoxin EGF-TCS on tumor-bearing mice.	Journal of Southern Medical University.	2007;27(10)	http://qikan.cqvip.com/Qikan/Article/Detail?id=25656586	Not RCTs
1006	Zeng Junshen, Yang Jingyun, Gan Yuqing, Li Zhongqin, Yuan Chunmei, Sima Ling, et al.	Clinical experience of Professor Luo Weisheng in the treatment of liver cancer with Bazhen Lijian Decoction.	Guangxi Traditional Chinese Medicine.	2023;46(6)	https://qikan.cqvip.com/Qikan/Article/Detail?id=7111251988	Not RCTs
1007	Luo Wen, Wang Tao, Xiong Guojiang, Li Zongwu, Qian Chao, Yang Chunyin, et al.	Effect and safety analysis of modified Buzhong Yiqi Decoction on VEGF, IGF-1, TGF-β1 and immune function in patients with non-small cell lung cancer after chemotherapy.	Chinese Journal of Experimental Traditional Medical Formulae.	2021;27(16)	https://link.cnki.net/doi/10.13422/j.cnki.syfjx.20211013	Ineligible intervention types
1008	Nong Yingdan, Fan Shitaihe, Han Xiao, He Yongfei, Liang Tianyi, Lu Chunmiao, et al.	Experimental study on the synergistic inhibition of malignant biological behavior of liver cancer cells by the combined application of DMDD and sorafenib.	Journal of Hainan Medical University.	2023;29(13)	https://link.cnki.net/doi/10.13210/j.cnki.jhmu.20230519.001	Not RCTs
1009	Wang Hai, Shi Bizhi, Yang Shengli, Li Zonghai, Luo Xiaoying.	Effect of targeting peptide position on the binding activity of fusion protein to cells.	China Biotechnology.	2012;32(6)	http://qikan.cqvip.com/Qikan/Article/Detail?id=42366729	Not RCTs
1010	Wang Jian, Li Rongjun, Xu Chunxia, Zhao Ping, Li Yan, Fu Li, et al.	Observation on the efficacy of sorafenib combined with TACE in the treatment of advanced primary liver cancer and its influence on serum AFP and VEGF levels.	Labeled Immunoassays and Clinical Medicine.	2019;26(4)	https://kns.cnki.net/kcms2/article/abstract?v=OJyTKzW6FercuECW7qA_S3oygl2b17SsHiZsnWxUf__vbwOzR8_NN4BA-LV6otPLlP5VF3IcFB8O51xbzLS1NuZIunS40sk_g8CuxXFvh1x1LTbC_4fBWHmGE8L49qeQcUM__-VKW78v3DLtvL_iXN_9moBz14yrAc_FDwPHAzm6Z2OIouL4vo-mvQAZyfF34rB9hUqmAJ8=&uniplatform=NZKPT&language=CHS	Ineligible intervention types
1011	Zhu Xiaoyun, Wu Xiahui, Luo Yi.	Research progress of immune checkpoint inhibitors in the treatment of advanced hepatocellular carcinoma.	Chinese Community Doctors.	2022;38(7)	http://qikan.cqvip.com/Qikan/Article/Detail?id=7106879174	Not RCTs
1012	Luo Yuyu.	Construction of antitumor drug delivery system based on the theory of "mutual reinforcement" in traditional Chinese medicine.	[Master's Thesis]Tianjin Medical University.	2020	https://link.cnki.net/doi/10.27366/d.cnki.gtyku.2020.000358	Not RCTs
1013	Luo Lin.	Effect and mechanism study of Xinjia Liangfu Decoction on inhibiting transplanted liver cancer in mice.	[Doctoral Dissertation]Beijing University of Chinese Medicine.	2008	https://kns.cnki.net/kcms2/article/abstract?v=OJyTKzW6FepGcJ0UIdcJjraLv0bWe49_GgguUiWKKSOjL18K1uoOcs3aAYlwsMN6Bkjm_L5s3HU1ne0o-A6QDSilitSk4phtMUxfWn1SW0rJVE7WKKHmGwewINhVZyv_dyRP9my6TpmldujylmUdUEfo81BoEL3wCOGfIJb-JIefi4KNQ7eKM2Jld3zp7yCGVqCKP1OdDxU=&uniplatform=NZKPT&language=CHS	Not RCTs
1014	Lü Fei.	Mechanism study of Inhibitory effect of Huaier extract on proliferation, migration, invasion and angiogenesis of non-small cell lung cancer.	[Doctoral Dissertation]China Medical University.	2020	https://link.cnki.net/doi/10.27652/d.cnki.gzyku.2020.000201	Not RCTs
1015	Zhang Fan, Ye Xiaoyong, Jiang Jianwei, Lü Huizeng.	Targeted Livin antisense nucleic acid inhibits the proliferation of HepG2 cells and induces apoptosis.	Chinese Journal of Experimental Surgery.	2015;32(11)	http://qikan.cqvip.com/Qikan/Article/Detail?id=666697065	Not RCTs
1016	Zhao Qian, Wang Caixia, Qiu Yunliang, Yang Hanyu, Wei Na, Wang Bingsen, et al.	Pharmacodynamics and toxicity study of mitoxantrone hydrochloride liposome.	Chinese Pharmacological Bulletin.	2011;27(12)	http://qikan.cqvip.com/Qikan/Article/Detail?id=40161474	Not RCTs
1017	Wang Jian, Bao Qifei, Zhou Lei, Lü Kaikai.	Research progress on the curative effect of natural killer cells in the treatment of advanced liver cancer patients and its influence on peripheral blood NK cell activity and T lymphocyte subsets levels.	Contemporary Medicine.	2019;25(17)	https://link.cnki.net/urlid/11.4449.R.20190614.1600.220	Not RCTs
1018	Chen Jing, Xu Lei, Cao Zhengmin, Li Juanmei, Lü Wenliang.	Research progress on the cellular and molecular mechanisms of traditional Chinese medicine in anti-liver fibrosis.	China Journal of Traditional Chinese Medicine and Pharmacy.	2022;37(3)	http://qikan.cqvip.com/Qikan/Article/Detail?id=7107064105	Not RCTs
1019	Yang Tianwen, Zhou Jijun, Liao Yu, Lü Wenliang.	Research progress on the prevention and treatment of liver diseases by rhubarb.	Chinese Traditional and Herbal Drugs.	2023;54(22)	https://qikan.cqvip.com/Qikan/Article/Detail?id=7111063100	Not RCTs
1020	Lü Yanhang, Wu Shanshan, Wang Zhenchang, Wen Zhixi, Duan Guijiao, Fu Yanqing, et al.	Effect of Rougan Huaxian Jiedu Granules combined with TACE on the curative effect of primary liver cancer and its influence on serum indexes and immune function.	China Journal of Traditional Chinese Medicine and Pharmacy.	2022;37(4):2386-90	https://d.wanfangdata.com.cn/periodical/ChlQZXJpb2RpY2FsQ0hJTmV3UzIwMjIwNzE5Eg96Z3l5eGIyMDIyMDQxMzEaCDhoMXYxMWh2	Ineligible intervention types
1021	Zhang Xu, Feng Lili, Zhang Qian, Ma Zenglin.	Efficacy evaluation and expression of HIF-1α and VEGF of liver metastases by magnetic resonance diffusion-weighted imaging and dynamic contrast-enhanced imaging.	China Medical Equipment.	2018;15(5)	https://link.cnki.net/urlid/11.5211.TH.20180516.1526.030	Not RCTs
1022	Wang Qing, Liang Hui, Liu Ying, Ge Na, Ma Aiguo.	Effect of Aplysia kurodai extract on invasion and immune regulation of H_(22) transplanted tumors in mice.	Chinese Journal of Public Health.	2014;30(10)	https://kns.cnki.net/kcms2/article/abstract?v=OJyTKzW6FeqwdJj4PrTosHO-eqQe1tNI9DPP0Yf-aHFEAchncVs0rNJH_a-wRTY3rxpns8ANXmFT7cfLLhipEMrAvJsbignd_btg_TPTHM-uCscXYE1a0qENG8vP8NNcbkaD4Ms7dxjNtFJoznMNVsmDpiJ-7pOw7xRXpnWUbdtXStgh5bA4emOaBUOp-sGL&uniplatform=NZKPT&language=CHS	Not RCTs
1023	Ma Junyong.	Discussion on a total detection method of a group of cytokines and preliminary application research of serum detection in liver cancer.	[Master's Thesis]Soochow University.	2016	https://kns.cnki.net/kcms2/article/abstract?v=OJyTKzW6Fertbv-7uOdQ9wyJY03V5M6By8_SS7C_RQKbZYMmEj7cJ92zIEMM5ZIJi_8Rn5xS5-kPHgHJyNom4X2zcqoVOjXVELhofElCBYqylwWAdrDYm93_j4BohKbnI-r0-555DlRENt7LWEzAG4xAuqTfyiHrbIXkOwdr1oYhhcaJe96oSvmZWjh61otYukAzjWUqEhY=&uniplatform=NZKPT&language=CHS	Not RCTs
1024	Liang Ding, Guo Shanfeng, Liu Wengui, Zhang Yuanchao, Shen Xianglei, Bai Chengfang, et al.	Clinical application research of interventional targeted thermochemotherapy for primary liver cancer.	Chinese Imaging Journal of Integrated Traditional and Western Medicine.	2011;9(3)	https://kns.cnki.net/kcms2/article/abstract?v=OJyTKzW6Fer1J0KBKr-s6AzqbGuRI3mC7J5qaYWHG0gr0bDZEGS4tzAoDiq3VcUqrPGc0HDn2GCAR1gXhZFZssgK3Y4yMEYJyaQquZ2k4pYI_qyvf6JCd3xDdtHNZvLrA6ai9egrL01ymtnO_C0N3HbImrmI2FuhK2vVxD8gcUp0JFpdcn9gYqkU1FXtzyYR&uniplatform=NZKPT&language=CHS	Ineligible intervention types
1025	Ma Xiaojie, Song Mingyang, Tan Bangxian.	New progress in radiotherapy combined with other treatments for primary liver cancer.	Modern Oncology.	2015(1):139-41	https://d.wanfangdata.com.cn/periodical/ChlQZXJpb2RpY2FsQ0hJTmV3UzIwMjIwNzE5Eg9zeHpseXgyMDE1MDEwNDUaCDhoMXYxMWh2	Not RCTs
1026	Ma Yali, Chen Gongbin.	Clinical study on modified Zhipu Liujunzi Decoction combined with TACE in the treatment of primary liver cancer.	New Journal of Traditional Chinese Medicine.	2021;53(15):109-12	https://d.wanfangdata.com.cn/periodical/ChlQZXJpb2RpY2FsQ0hJTmV3UzIwMjIwNzE5Egx4enkyMDIxMTUwMjgaCDhoMXYxMWh2	Ineligible intervention types
1027	Ma Ying, Sun Tao, Li Yuling, Kong Li.	Study on the influence of radiofrequency ablation combined with biotherapy after TACE on immune function and vascular endothelial growth factor in patients with primary liver cancer.	Hebei Medical Journal.	2016;38(12):1828-32	https://d.wanfangdata.com.cn/periodical/ChlQZXJpb2RpY2FsQ0hJTmV3UzIwMjIwNzE5Eg1oYnl5MjAxNjEyMDE5Ggg4aDF2MTFodg%3D%3D	Ineligible intervention types
1028	Ma Yunfeng, Yang Jun'en.	Clinical efficacy and mechanism of Shugan Huazhuo Decoction in the treatment of malignant liver tumors.	Modern Oncology.	2018;26(1):62-5	https://d.wanfangdata.com.cn/periodical/ChlQZXJpb2RpY2FsQ0hJTmV3UzIwMjIwNzE5Eg9zeHpseXgyMDE4MDEwMTYaCDhoMXYxMWh2	Ineligible intervention types
1029	Sun Xingqian, Cai Junfei, Gao Jiaju, Pu Juan, Ma Yunshu.	Research progress on anti-hepatocellular carcinoma of isoquinoline alkaloids based on network pharmacology and literature.	Science and Technology of Cereals,Oils and Foods.	2021;29(1)	http://qikan.cqvip.com/Qikan/Article/Detail?id=7103743457	Not RCTs
1030	Chen Weiyu, Zhang Rongzhen, Shu Faming, Wang Han, Le Yingyu, Mao Dewen.	Research progress on regulatory cell death patterns in hepatocellular carcinoma.	Journal of Liaoning University of Traditional Chinese Medicine.	2023;25(7)	https://qikan.cqvip.com/Qikan/Article/Detail?id=7110205533	Not RCTs
1031	Wei Xiaofang, Ou Chuanhua, Li Shaolong, Mao Xiaoling.	Clinical significance of immunohistochemical detection of Twist expression in liver cancer tissues.	Chinese Hepatology.	2021;26(3)	http://qikan.cqvip.com/Qikan/Article/Detail?id=7104458652	Ineligible intervention types
1032	Me Yang, Yang Lei, Lu Yucheng, Wang Jing, Ding Chunjie.	Antitumor effect and mechanism of Shenxiong Kangai Pills on H22 tumor-bearing mice.	Gansu Journal of Traditional Chinese Medicine.	2011;24(02):39-40	https://kns.cnki.net/kcms2/article/abstract?v=OJyTKzW6FeqzdiiKaAOlHcFIQiEroV3ru3-b9aI5TMpX8hJ_7kvDWCLaMwTk7yu6-V6TP8As8PKh_BmkKhrpgwd8UtyZQLAhHFmjP7sJ1LUvgtqRHv95LnnxkMgsOGD-n5SUF3xy0KUBS1ijp8igIzPdPDHi0on9gvwurKlBM99hePokoDn54atRXTvcCmXi&uniplatform=NZKPT&language=CHS	Not RCTs
1033	Yang Yanfang, Xie Xiangyang, Yang Yang, Zhang Hui, Mei Xingguo.	Research progress on the influence of particle size and surface charge on the targeted drug delivery of liposomes in vivo.	Acta Pharmaceutica Sinica.	2013;48(11)	http://qikan.cqvip.com/Qikan/Article/Detail?id=47641397	Not RCTs
1034	Wang Qianqian, Qiu Hua, Zhu Wenshuang, Wang Zigeng, Li Wang, Meng Yinjie.	Research progress on the treatment of primary liver cancer by traditional Chinese medicine combined with targeted drugs.	Journal of Medical Theory and Practice.	2023;36(14)	https://qikan.cqvip.com/Qikan/Article/Detail?id=7110123282	Not RCTs
1035	Pan Yanfang, Jia Xiaotao, Rui Ran, Ying Xiaoping, Fang Yan, Meng Bobobo.	Effect of Shanxian Granules on the expression level of Wnt/β-catenin signaling pathway related proteins in precancerous lesions of rat liver.	Chinese Traditional Patent Medicine.	2020;42(11)	https://kns.cnki.net/kcms2/article/abstract?v=OJyTKzW6FepUJKx2uQXYmKf8ne1HFjKF2qFqI4rfcREYKrpM0k6MuH5A4NMcFZd5k_HU69sLMOYzA5pxwtN14mbyWgqq_3KuUE80Dvo9ZcnswXtzZg_vWhzkYost3EsZKfMEyWnjzqpzCd43aUOvTAnH9IvH0W2wrVfI41-lvVmARH9VeXRCP0cA89UhGyAasUwZJd9RPp8=&uniplatform=NZKPT&language=CHS	Not RCTs
1036	Zhang Haibo, Huang Lijian, Zhu Yanjuan, Li Yong, Bai Jianping, Pan Zongqi, et al.	Effect of arsenic trioxide on the expression of vascular endothelial growth factor after transcatheter arterial chemoembolization for primary liver cancer.	International Journal of Pathology and Clinical Medicine.	2013;33(2)	http://qikan.cqvip.com/Qikan/Article/Detail?id=45970466	Not RCTs
1037	Yuan Xianda, Wang Jun, Hao Haibang, Jin Mingji, Yin Haiyan, Yao Hua, et al.	Diethyl phthalate improves the inhibitory activity of cinobufotalin oil in vivo against hepatocellular carcinoma and the response level of immune cell subsets.	World Journal of Integrated Traditional and Western Medicine.	2020;15(1)	https://link.cnki.net/doi/10.13935/j.cnki.sjzx.200104	Not RCTs
1038	Qian Jin, Meng Lina.	Application progress of survivin-targeted antisense oligonucleotides in liver cancer research.	International Journal of Digestive Diseases.	2009(2)	http://qikan.cqvip.com/Qikan/Article/Detail?id=30140049	Not RCTs
1039	Yang Xiaoqian, Meng Xianmeng.	Effect observation of TACE in the treatment of liver cancer and analysis of its influence on AFP, miR-202 and VEGF of patients.	Hebei Medical Journal.	2019;0(6)	https://kns.cnki.net/kcms2/article/abstract?v=OJyTKzW6Feq-SXsvncdcFelZ-EkCoyQmOZUFPLD3QUmotXyWG07T4Dmbrd-3gwfHbtkiwPFcHgdAtZvDzONixYokBuEnGb-9yfO6vaNndEXYdhflFmoTZ1HvXSERiyLQEeViV7RWNX8inOvsK0lL_ADIUBSUlFg4bVyxylH2ndv10YVqntn7A7-APPnX6PwDrUu69O4eyRQ=&uniplatform=NZKPT&language=CHS	Ineligible intervention types
1040	Zheng Yibo, Yang Xinxin, Bao Yongrui, Wang Shuai, Li Tianjiao, Meng Xiansheng.	Study on the anti-hepatocellular carcinoma mechanism of total flavonoids of Cuscuta chinensis based on PI3K/PTEN/VEGF.	Chinese Journal of Hospital Pharmacy.	2018;38(14)	https://link.cnki.net/doi/10.13286/j.cnki.chinhosppharmacyj.2018.14.04	Not RCTs
1041	Ning Zhouyu, Wang Peng, Chen Hao, Chen Qiwen, Wang Haiyong, Gao Song, et al.	Preclinical animal experimental study on the treatment of liver cancer by irreversible electroporation.	Chinese Journal of Oncology.	2016;0(1)	http://qikan.cqvip.com/Qikan/Article/Detail?id=667876991	Not RCTs
1042	Yu Shuangjie, Li Yuanyuan, Bi Jingfeng, Fu Junliang, Mi Yuqiang.	Efficacy study of ICIs combined with TKIs in the treatment of patients with HBV-related hepatocellular carcinoma.	Journal of Practical Hepatology.	2023;26(6)	https://qikan.cqvip.com/Qikan/Article/Detail?id=7110874748	Ineligible intervention types
1043	Min Guilin, Chen Hongliu.	Clinical study on Shiyiwei Shenqi Capsule combined with XELOX regimen in the treatment of advanced colorectal cancer.	Chinese Archives of Traditional Chinese Medicine.	2020;38(7)	https://link.cnki.net/doi/10.13193/j.issn.1673-7717.2020.07.051	Ineligible intervention types
1044	Mo Chunmei, Rong Zhen, Lü Jianlin, Hu Zhenbin, Qiu Hua, Wei Haixia, et al.	Clinical observation on 40 cases of post-interventional syndrome of primary liver cancer treated by Fuhe Beihua Decoction combined with thunder-fire moxibustion.	Lishizhen Medicine and Materia Medica Research.	2014;25(02):378-9	https://kns.cnki.net/kcms2/article/abstract?v=OJyTKzW6FerzfgI5-vuPdOvhyGr_4F2oxlHWGVpXbE3DFP3IO6ahY_WAkKQL3NEnl5aBhQAW7PklwJl03JmjE9xBxZHg_gG6xTZ5UVbAguuv6Uoeh2c6T2B3KDXlshkdTktjp-72STL4qqQwdXFNe4Glureg9ox0MRNeeX1fBQgtkAxAFg6VtnviGTyyBwpu&uniplatform=NZKPT&language=CHS	Ineligible intervention types
1045	Li Yang, Zhang Qiachun, Chen Lei, Ji Yichun, Zhong Yue, Wang Jiguo, et al.	Study on the mechanism of Wenshen Xiaoshui Ointment in relieving cancerous ascites in H22 liver cancer ascites tumor model mice by skin administration.	Hebei Journal of Traditional Chinese Medicine.	2023;45(12)	https://qikan.cqvip.com/Qikan/Article/Detail?id=7111137266	Not RCTs
1046	Mou Kun.	Research on strategy optimization of Astragalus injection in the treatment of advanced liver cancer.	[Master's Thesis]Chengdu University of Traditional Chinese Medicine.	2018	https://kns.cnki.net/kcms2/article/abstract?v=OJyTKzW6FepSA4qzvtJE52uvHyp0GuBdo8B_Pg4v0O6Vy8xxCdiRzSVbl-XqOgEP_L4RJCvRBu6rg2M75zYLprCjMdIbNNDZqw9c1Q4gUiXldSpdNpkq0yBxkqRgLOdUE8ayJVNVFHr3F7KktDgS0c4tmH7EQ67htA3IVMa8CSD2wTbQdilUcl6IRmjiS9DO79Eczl8zmpw=&uniplatform=NZKPT&language=CHS	Not RCTs
1047	Miao Jun.	Effect of sorafenib combined with entecavir on liver function and serum AFP and HBV-DNA levels in patients with HBV-related hepatocellular carcinoma after TACE.	Electronic Journal of Modern Medicine and Health Research.	2020;4(24)	https://kns.cnki.net/kcms2/article/abstract?v=OJyTKzW6FerJ6xcLNottz0N24vF0t30TSFltgnM_c5smD9Cyw6Ju8NRWygXPoSeSVAwKPXeB1IehKj1mXfltKhEOyUOIX5Uynlj6qyoIXuqIBcvvJaDKxAWLa6FsXReWyzMZAELwV4J_Fug4foVkxCdmQP-dKTqRycNuTdzSJKE-qdsUrsbiNpwj3jTqtTIubeCKpAbw-AM=&uniplatform=NZKPT&language=CHS	Ineligible intervention types
1048	Shen Wenming, Na Xingbang.	Clinical efficacy and effect on immune function of Aidi Injection combined with chemotherapy in the treatment of advanced non-small cell lung cancer.	Zhejiang Journal of Integrated Traditional Chinese and Western Medicine.	2022;32(4)	http://qikan.cqvip.com/Qikan/Article/Detail?id=7107001756	Ineligible intervention types
1049	Ni Jing, Hua Haiqing.	Research progress on the treatment of primary liver cancer by sorafenib combined with traditional Chinese medicine.	Journal of Southeast National Defense Medicine.	2015;17(02):175-8	https://kns.cnki.net/kcms2/article/abstract?v=OJyTKzW6Fep190nNsC4pw7HRIwZ7dnZLwdkJ2OvivKd7iBOaKe2cSYosC6uhqxqASOSuWXC3XFhgcNlC8bPOBoL25J9_983To5VwPYveFBo3_0NmJf8aEgpAUpujKrkYQKbxSeCn2kyT92ZHApGsEhRTiar0ptZSrjLSwos1FyOSG1VB51DK4Mew2XrdYyujIkHtWhPP_xc=&uniplatform=NZKPT&language=CHS	Not RCTs
1050	Ni Ying.	Real-world research on the third-level prevention program of liver cancer based on "tonifying kidney, generating marrow and nourishing liver".	[Master's Thesis]Hubei University of Chinese Medicine.	2018	https://kns.cnki.net/kcms2/article/abstract?v=OJyTKzW6FerELDf3i8XooM4uZCEAlE155X0GC9cOaMKTeCNDvVV9BFZxx-j4lnYLg7CyOLezFSNsK_qBTap3S4PkJvybATjLwmsLCBfd6diXPx4hKVJ7wcDiiOJATMMXKcGV5XnzJ5L3dKSNIIYFsD6rAh_1goRvkdPcwxsOmWuKCUVSJhWvMt2MlU8yzSwUqN2AKKcTPKE=&uniplatform=NZKPT&language=CHS	Not RCTs
1051	Gao Hailin, Liu Lu, Huang Peilin, Wu Qinghua, Yang Zexuan, Nie Qi.	Potential of ^32P-chromium phosphate-polylactic acid particles implanted in liver cancer H22 transplanted tumor model for treating lymphatic metastasis.	Chinese Journal of Experimental Surgery.	2010(9)	http://qikan.cqvip.com/Qikan/Article/Detail?id=35222332	Not RCTs
1052	Huang Zhuying, Li Song, Wang Pingbang, Nie Xinmin.	Expression and significance of VEGF and MMP-9 in primary liver cancer.	International Journal of Laboratory Medicine.	2010;31(12)	http://qikan.cqvip.com/Qikan/Article/Detail?id=36468748	Not RCTs
1053	Liang Yaping, Ning Wanjin.	Application of Sini Powder in the treatment of liver cancer.	Journal of Traditional Chinese Oncology.	2020;2(4)	http://qikan.cqvip.com/Qikan/Article/Detail?id=7102948066	Not RCTs
1054	Wang Rui, Zhang Lin, Zhang Hongkai, Wei Xiyin, Yang Yi, Li Menghui, et al.	In vivo screening of breast cancer-specific binding phage fusion peptide in Jinbai II mice.	Journal of Tianjin Medical University.	2008;14(2)	http://qikan.cqvip.com/Qikan/Article/Detail?id=27385262	Not RCTs
1055	Liu Yiming, Lin Aihua, Deng Shigui, Wu Zhifeng, Ou Runmei.	Tissue distribution of doxorubicin chitosan nanoparticles surface-modified with glycyrrhizic acid in mice.	Chinese Journal of Clinical Pharmacology and Therapeutics.	2010(1)	http://qikan.cqvip.com/Qikan/Article/Detail?id=33214342	Not RCTs
1056	Ouyang Can, Wang Huazhong, Wu Yuhua, Chen Mao.	Clinical effect analysis of Yiqi Huayu Jiedu Decoction combined with Huaier Granules in the treatment of liver cancer patients.	China Prescription Drug.	2022;20(4):136-8	https://d.wanfangdata.com.cn/periodical/ChlQZXJpb2RpY2FsQ0hJTmV3UzIwMjIwNzE5Eg56Z2NmeTIwMjIwNDA1NhoIOGgxdjExaHY%3D	Not RCTs
1057	Ouyang Guanfeng, Ren Liping, Chen Jincheng.	Study on the effect of Shiquan Dabu Decoction on inhibiting the growth of liver cancer by inhibiting the formation of tumor blood vessels.	Chinese Community Doctors.	2014;30(29):5-6+8	https://kns.cnki.net/kcms/detail/10.3969/j.issn.1007-614x.2014.29.1.html	Ineligible intervention types
1058	Ouyang Haiping.	Effect study of water extract of Carthamus tinctorius, Persica, and Achyranthes bidentata on inhibiting angiogenesis in transgenic zebrafish model.	[Master's Thesis]Chengdu University of Traditional Chinese Medicine.	2016	https://kns.cnki.net/kcms2/article/abstract?v=OJyTKzW6FergO42pVi_JmwqA3F0F0SIyNRDDV9IsS2WZBTmZP4jQt0kt8sKOQ8tb4aPiOU1RcZfwQPwZ_o3gLkRA_tN-hruyturhnNXucbx0SGUT-I6Gsm0n_jJ7g8E5xtRgtx_aVdWc5S1Al9EVTzp-OX_Hl_3bqnJebPPYDR6axYeMcjLpQ40RNaCYFTUGmctr_Kimw0w=&uniplatform=NZKPT&language=CHS	Not RCTs
1059	Wu Chunming, Ouyang Qin.	Computer systems biology prediction of molecular targets of blood migrating components of Dioscorea pills.	Chinese Archives of Traditional Chinese Medicine.	2018;36(5)	http://qikan.cqvip.com/Qikan/Article/Detail?id=675249276	Not RCTs
1060	Wang Xiaolu, Xie Fangwei, Ouyang Xuenong.	Inhibitory effect of tea polyphenols on transplanted liver cancer in rats.	Pharmacology and Clinics of Chinese Materia Medica.	2010;26(3)	http://qikan.cqvip.com/Qikan/Article/Detail?id=34775973	Not RCTs
1061	Wang Xiaolu, Xie Fangwei, Chen Xi, Zhang Xia, Ouyang Xuenong.	Inhibitory effect of tanshinone IIA on transplanted liver cancer in rats.	Progress in Modern Biomedicine.	2011;11(11)	http://qikan.cqvip.com/Qikan/Article/Detail?id=38163799	Not RCTs
1062	Pan Dan, Liang Changhong, Liu Zaiyi.	Clinical application of dynamic contrast-enhanced MRI in evaluating the efficacy of liver malignant tumors.	Chinese Journal of Radiology.	2014(6):523-5	https://d.wanfangdata.com.cn/periodical/ChlQZXJpb2RpY2FsQ0hJTmV3UzIwMjIwNzE5Eg56aGZzeDIwMTQwNjAzMhoIOGgxdjExaHY%3D	Not RCTs
1063	Pan Gaiyan, Pan Yan, Zhang Peng, Xiao Haijuan, Yue Min.	Effect of Yiqi Huoxue Jiedu traditional Chinese medicine combined with oxaliplatin on AFP and VEGF in advanced liver cancer.	Progress in Modern Biomedicine.	2016;16(31):6124-7	https://d.wanfangdata.com.cn/periodical/ChlQZXJpb2RpY2FsQ0hJTmV3UzIwMjIwNzE5Eg1zd2N4MjAxNjMxMDMyGgg4aDF2MTFodg%3D%3D	Ineligible intervention types
1064	Li Hedong, Pan Haipeng.	Efficacy and safety analysis of saponin components in Panax notoginseng.	China Food Industry.	2020(8)	http://qikan.cqvip.com/Qikan/Article/Detail?id=7103415980	Not RCTs
1065	Li Jia, Gao Ling, Chen Shanshan, Yang Xiaofang, Luo Le, Shi Yangwanlin, et al.	Study on the effect of Jianpi Huoxue Qushi Decoction on regulating mitochondrial apoptosis pathway by interfering with AQP9 expression on nude mice with H22 liver cancer transplanted tumor.	Chinese Archives of Traditional Chinese Medicine.	2020;38(5)	https://link.cnki.net/doi/10.13193/j.issn.1673-7717.2020.05.012	Not RCTs
1066	Pan Yu, Li Shunxiang, Huang Dan, Pan Minqiu.	Prediction of anticancer active ingredients of Ganjifule in the treatment of hepatocellular carcinoma based on network pharmacology (in English).	China Journal of Traditional Chinese Medicine and Pharmacy.	2014;29(5)	http://qikan.cqvip.com/Qikan/Article/Detail?id=49508485	Not RCTs
1067	Pan Shumao.	Study on the prescription rules and mechanism of traditional Chinese medicine for treating primary liver cancer based on data mining.	[Master's Thesis]Jiangxi University of Traditional Chinese Medicine.	2021	https://link.cnki.net/doi/10.27180/d.cnki.gjxzc.2021.000194	Not RCTs
1068	Pan Xinyou.	Analysis of distribution characteristics and evolution rules of traditional Chinese medicine syndromes in 96 cases of primary liver cancer.	[Master's Thesis]Nanchang University.	2016	https://kns.cnki.net/kcms2/article/abstract?v=OJyTKzW6FeoCSqouczETZCKl78Oqp8reCe0dnpfARU0IEnAmcXefjzezXBxK2Ma8tk_mwYcefb0sHM96YK02NAsR45rQx6CZBs5qeQdMRaeuGcjEKaUGeA5SMRZRyYDEqSRw3gA0iLYrjZReIVJnmyqCrlbcozVJOXBpi4Xcd0_2mSJX1AsF0oZ6YQu7tjM65ed-W54WhP8=&uniplatform=NZKPT&language=CHS	Not RCTs
1069	Li Yuan, Yang Yinli, Jiang Zhansheng, Pan Zhanyu.	Study on the mechanism of action of Epimedium and its active ingredients in the treatment of liver cancer based on network pharmacology and in vitro experiments.	Beijing Traditional Chinese Medicine.	2023;42(11)	https://qikan.cqvip.com/Qikan/Article/Detail?id=7111438328	Not RCTs
1070	Liu Xiaomei, Fang Zhaoqin, Pan Zhiqiang.	Research progress of traditional Chinese medicine targeting PTEN in the prevention and treatment of primary liver cancer.	Chinese Journal of Traditional Chinese Medicine Information.	2018;25(6)	http://qikan.cqvip.com/Qikan/Article/Detail?id=675260004	Not RCTs
1071	Teng Jinhao, Yu Yuan, Liu Chunli, Xiao Lijun, Yang Wen, Pang Jiao'an.	Current status of surgical treatment of primary liver cancer in China under the MDT model.	Anhui Medical Journal.	2023;44(6)	https://qikan.cqvip.com/Qikan/Article/Detail?id=7109857477	Not RCTs
1072	Sun Haitao, He Songqi, Wen Bin, Fan Eryan, Chen Guanxin, Sun Jialing, et al.	Effect of Biejiajian Pill on Wnt signaling pathway related molecules and target genes in HepG2 nude mouse transplanted tumor.	Chinese Journal of Experimental Traditional Medical Formulae.	2016;22(13)	https://link.cnki.net/doi/10.13422/j.cnki.syfjx.2016130081	Not RCTs
1073	Pang Yongli.	Observation on the efficacy and safety of sorafenib targeted therapy for advanced primary liver cancer.	Proceedings of the 9th National Conference on Difficult and Severe Liver Diseases; Beijing.	2017: 3.	https://kns.cnki.net/kcms2/article/abstract?v=OJyTKzW6FeoPdzLoilcSw4xzmrhv0O0oOufbD7F8jhs2IwRdifs5-WCULCUGL_8UoL3bJBXewdlGSQqp0eUAy_5og0BuglRV11wRViHXPTWxg8CMmRVCk8A53Sd-kuWsnBXruaxBv2zmCXyHR3CSqJG5e5WRlF3XLTcXp4UQeOHqTfFrHb-Qj8vLWgh_O2ruCuF5A6I8SBs=&uniplatform=NZKPT&language=CHS	Ineligible intervention types
1074	Li Hongyi, Luo Yehao, Luo Xiaofan, Wu Di, Qin Huangguan, Lan Shaohang, et al.	Mechanism and clinical significance of hypoxia-inducible factor on hepatocellular carcinoma.	Journal of Clinical Hepatology.	2022;38(3)	http://qikan.cqvip.com/Qikan/Article/Detail?id=7106827240	Not RCTs
1075	Guo Yubo, Guo Lintao, Shen Jing, Hao Yanfang, Pei Xiaohua.	Discussion on the mechanism and prevention prospect of endocrine-related osteoporosis in breast cancer.	Chinese Journal of Osteoporosis.	2018;24(10)	http://qikan.cqvip.com/Qikan/Article/Detail?id=7000904568	Not RCTs
1076	Ji Guanghong, Yan Xinlong, Wang Haiyang, Zhang Biao, Zeng Quan, Zhou Junnian, et al.	Effect of SIRT1 on drug resistance sensitivity of liver cancer cells.	Military Medical Sciences.	2017;41(2)	http://qikan.cqvip.com/Qikan/Article/Detail?id=671637951	Not RCTs
1077	Li Cailin, Wu Dingyu, Lü Hong, Zhang Honghan, Wang Yanquan, Najib Mohammerd, et al.	Mechanism study of Periplaneta americana extract reversing multidrug resistance of human liver cancer cell line HepG2/ADM.	China Pharmacy.	2020;31(15)	https://kns.cnki.net/kcms2/article/abstract?v=OJyTKzW6Feo02oF-eAaZTDEES_QIqls02S1U2BTJ_6HCQDFOEGmJHWVWUv4moJtEsvmCEzI3sLIRr8vtUgeHYnUXVckdSSZZ0UGTpoViQhGPb-F6SP2vzq13wkdEIMvPfmh7hsTS1A55tSqolg1fITa5f8GjDo2cWhWOLKLzZqkToNXyJio1KEtR_RIf-Xr8u8kWAXw87V4=&uniplatform=NZKPT&language=CHS	Not RCTs
1078	Lü Hong, Wang Yao, Zhang Rui, Zhang Honghan, Peng Fang.	Study on the antitumor effect of polypeptide PAP-2 from Periplaneta americana on H22 tumor-bearing mice.	China Pharmacy.	2019;30(7)	https://kns.cnki.net/kcms2/article/abstract?v=OJyTKzW6FerUZ3iWRTETvICLVuyUacGNrAS7At3CvtSo-xlQxBuNMBGeXO6rT8nRhXthyRe6_VYAQXD3GE1XVbPLTL5pLHqCx_ij5RyMzQSrCcAmvuVQ2bwvMfHg126E0myjp76Y8J2oo20s_y-DwmEybNVXdSQde09SC10Yq8PSDGriipK-ZRvzYoThKxv98hduhnnshJs=&uniplatform=NZKPT&language=CHS	Not RCTs
1079	Ou Ling, Wu Dingyu, Lü Hong, Li Yinrui, Peng Fang.	Effect of polypeptide PAE2 from Periplaneta americana on the expression of apoptotic proteins and angiogenesis in nude mice with HepG2/ADM transplanted tumor.	Chinese Journal of Clinical Pharmacology.	2022;38(6)	https://link.cnki.net/doi/10.13699/j.cnki.1001-6821.2022.06.018	Not RCTs
1080	Zhang Junqiu, Du Huayu, Wu Dingyu, Peng Fang.	Effect of polypeptide PAP-2 from Periplaneta americana on the hypoxic microenvironment of orthotopic transplanted tumor in Balb/c nude mice with liver cancer.	Chinese Journal of Clinical Pharmacology.	2023;39(13)	https://link.cnki.net/doi/10.13699/j.cnki.1001-6821.2023.13.022	Not RCTs
1081	Peng Guowen, Li Xiaoqun.	Medium and long-term efficacy of radiofrequency ablation and combination regimens in the treatment of liver cancer in special/high-risk locations.	Journal of Interventional Radiology.	2013;22(6):525-8	https://d.wanfangdata.com.cn/periodical/ChlQZXJpb2RpY2FsQ0hJTmV3UzIwMjIwNzE5EhBqcmZzeHp6MjAxMzA2MDIyGgg4aDF2MTFodg%3D%3D	Ineligible intervention types
1082	Zhang Daoping, Liu Qili, Yao Kunpeng, Li Zhengrong, Chen Peiru, Peng Jianping.	Bioinformatics-based analysis of differential genes in liver cancer and potential traditional Chinese medicine intervention.	Chinese Traditional and Herbal Drugs.	2022;53(3)	http://qikan.cqvip.com/Qikan/Article/Detail?id=7106754157	Not RCTs
1083	Peng Linji.	Comparative study on the preventive and therapeutic effects of Fuzheng Kangai Decoction, vitamin C and their combination on liver cancer.	[Doctoral Dissertation]Jinan University.	2009	https://kns.cnki.net/kcms2/article/abstract?v=OJyTKzW6Feq1mjTKLOO6q4CuMBkI_S-wWlVwU9jFDamEEOYR1rgZ96PNeB0UZL77Bgqv0AC0gwJGuajTcGNDEhewPosEeKFjn5mT26P939OCeBWHFXHNKrbefjeqCfeYfLrKLP-AEI6J9FqNqjPGnwS_9-6WhJBHuEyS2Kv9YBQS2GCu0bM4NP1smzdy2dTq2CJ0cESrBwM=&uniplatform=NZKPT&language=CHS	Not RCTs
1084	Yang Changwei, Zhu Zheng, Chen Yongqiang, Chen Zhaojin, Peng Shouzhou.	Clinical efficacy and safety study of traditional Chinese medicine combined with TACE and targeted immunotherapy in patients with advanced liver cancer.	Inner Mongolia Journal of Traditional Chinese Medicine.	2023;42(10)	https://link.cnki.net/doi/10.16040/j.cnki.cn15-1101.2023.10.035	Ineligible intervention types
1085	Zhan Xia, Chen Feihu, Tang Jihui, Ge Jinfang, Xu Yayun, Chen Guanru, et al.	Study on the tissue distribution of a new retinoic acid derivative ATPR in rats.	Chinese Pharmacological Bulletin.	2014;30(7)	http://qikan.cqvip.com/Qikan/Article/Detail?id=661852442	Not RCTs
1086	Yan Xuesheng, Li Hanmin, Peng Yaqin.	Effect of Boyai Pills on apoptosis and related regulatory genes of human liver cancer cell line HepG-2.	Chinese Journal of Microcirculation.	2007;17(4)	http://qikan.cqvip.com/Qikan/Article/Detail?id=25840101	Not RCTs
1087	Chen Linglong, Zhao Di, Peng Yanmei.	Study on the anti-tumor mechanism of Ganxi Tablets based on serum untargeted metabolomics.	Hunan Journal of Traditional Chinese Medicine.	2023;39(9)	https://link.cnki.net/doi/10.16808/j.cnki.issn1003-7705.2023.09.037	Not RCTs
1088	Peng Ying.	Study on the synergistic pro-apoptotic effect of Shenling Baizhu Powder on chemotherapy model mice with H_(22) liver cancer transplanted tumor.	[Master's Thesis]Xiamen University.	2017	https://kns.cnki.net/kcms2/article/abstract?v=OJyTKzW6FerWgiYO4tfYnHE-gIHS9yZD8nEED-qv84s8oo2vJwhFh_gkRVnEm40sQDWnw2WoR9Hgf0xR5QUjkiDKGkFKH8oMbjU4OJ9XEjNGHE9r2vXUnPGGakUG5SRsfaoehmpDB_X9J5UgOjkR-Z_pJeOnry8iN2n4XK3ynYfmOVJWhwrQPfR_KYPH4E-wKW46fjDQ36E=&uniplatform=NZKPT&language=CHS	Ineligible intervention types
1089	Peng Zhen, Mao Yongmei, Guo Yanan, Liu Hongyan.	Study on the influence of Chaihu Zaoxiu Decoction on serum MMP-9, VEGF, IGF-2 levels and MSCT examination in patients with primary liver cancer.	Journal of Changchun University of Traditional Chinese Medicine.	2022;38(4):409-12	https://d.wanfangdata.com.cn/periodical/ChlQZXJpb2RpY2FsQ0hJTmV3UzIwMjIwNzE5EhFjY3p5eHl4YjIwMjIwNDAxNRoIOGgxdjExaHY%3D	Not RCTs
1090	Chen Xinju, Pian Linping.	Efficacy analysis of 72 cases of primary small liver cancer treated by radiofrequency ablation combined with absolute ethanol injection.	Medical Forum Magazine.	2015;36(4)	http://qikan.cqvip.com/Qikan/Article/Detail?id=664778009	Ineligible intervention types
1091	Ping Fan.	Effect and nursing measures of transcatheter arterial chemoembolization combined with sorafenib in the treatment of advanced hepatocellular carcinoma.	Practical Journal of Clinical Medicine.	2020;24(4)	https://kns.cnki.net/kcms2/article/abstract?v=OJyTKzW6Feo6IV6g_RXg2YFHWp_te7BeTUiI8wDjzvyaFR1PjuzJDFb1sZD4Ogr42FPr-cN2sZTt_bkUVMs3EvchWF-x_AVWHxtkA1Lk-ctAA2Nv38ma_qLRmMYEk3TCTanX-K6afgmDZIiNrWkgUSXmlmsqnlyfYLqODtXOXzdfDhE9GJs3w8erNdJZhpJjGiBxUPE7DME=&uniplatform=NZKPT&language=CHS	Ineligible intervention types
1092	Pu Huaqing.	Study on the killing and chemosensitizing effects of 6-gingerol on HepG-2 cells in different environments.	[Master's Thesis]Shandong University.	2014	https://kns.cnki.net/kcms2/article/abstract?v=OJyTKzW6FepozPFT56Ia0Amx_wkLjRh8TFpNd85mVP26QB7Q14Nx71kCXV_79cSjUjjAo_hd4YjDESr-cp4Vm6Tmz_n1PNm6a_-6-48GkPPUUDHZxO8f-KgaHwjj3s8cuqKc7OFD3GYhHlr45-yANEYOuV5J2nsd1VB5skT-5-2NyU1hEpK1TFdyrVqdbzM876x4dTLgtYM=&uniplatform=NZKPT&language=CHS	Ineligible intervention types
1093	Yang Jun, Yang Fan, Miao Xian, Pu Zhongjian.	Effect of β-elemene on the malignant biological behavior of liver cancer cells by regulating the expression of HULC.	Chinese Clinical Oncology.	2023;28(12)	https://qikan.cqvip.com/Qikan/Article/Detail?id=7111631554	Not RCTs
1094	Liu Ying, Xu Ran, Wang Shuhao, Bai Lina, Lin Zhenghua, Piao Hongxin.	Expression and clinical significance of NCAPD2 in hepatocellular carcinoma.	Chinese Journal of Clinical and Experimental Pathology.	2021;37(12)	https://link.cnki.net/doi/10.13315/j.cnki.cjcep.2021.12.004	Not RCTs
1095	Piao Mingji.	Correlation between microvascular growth and traditional Chinese medicine syndrome differentiation in breast cancer.	Chinese Journal of Basic Medicine in Traditional Chinese Medicine.	2016;22(7)	https://link.cnki.net/doi/10.19945/j.cnki.issn.1006-3250.2016.07.022	Ineligible intervention types
1096	Luo Xin, Qi Qi.	Effect of Hedyotis diffusa produced in Hainan on "cancer toxin" of primary liver cancer.	Chinese Journal of Experimental Traditional Medical Formulae.	2014;20(22)	http://qikan.cqvip.com/Qikan/Article/Detail?id=662889961	Not RCTs
1097	Li Yong, Zheng Yun, Dang Yazheng, Lu Wanling, Liu Jun, Qi Tao.	Study on the mechanism of sodium hydroxide inhibiting the growth of orthotopic transplanted liver cancer.	Medical Journal of West China.	2015;27(7)	http://qikan.cqvip.com/Qikan/Article/Detail?id=665291337	Not RCTs
1098	Wang Zhanzhang, Yang Zhenzhen, Qi Xianrong.	Study on the hematological toxicity and pathological toxicity of paclitaxel albumin nanoparticles modified with anti-HER2/neu receptor mimetic peptide (in English).	China Pharmaceuticals (English Edition).	2013(5)	http://qikan.cqvip.com/Qikan/Article/Detail?id=47301801	Not RCTs
1099	Fang Kun, Hu Xiao, Qi Yushan.	Lipopolysaccharide promotes H_2O_2 to reduce the activity of carboxylesterase 1/2 and inhibit the survival of liver cancer HepG2 cells.	Journal of Mudanjiang Medical University.	2017;38(6)	http://qikan.cqvip.com/Qikan/Article/Detail?id=674125916	Not RCTs
1100	Qi Yuanfu, Li Huijie, Li Jing.	Effect and related mechanism discussion of Liushen Pills on the expression of PDGF and VEGF in H22 liver cancer ascites transplanted tumor.	World Journal of Traditional Chinese Medicine.	2013;8(1):69-71	https://d.wanfangdata.com.cn/periodical/ChlQZXJpb2RpY2FsQ0hJTmV3UzIwMjIwNzE5Eg5zanp5eTIwMTMwMTAyORoIOGgxdjExaHY%3D	Not RCTs
1101	Min Liang, Qi Hong.	Effect of different blood-activating prescriptions on the growth, metastasis and tumor angiogenesis of orthotopic transplanted tumors in nude mice with highly metastatic human liver cancer.	Chinese Journal of Integrated Traditional and Western Medicine on Digestion.	2014(3)	http://qikan.cqvip.com/Qikan/Article/Detail?id=49105084	Not RCTs
1102	Qian Weina, Li Zhi, Zhao Yanli, Wang Yuanchun, Si Hailong, Ren Ge, et al.	Clinical study on Yiqi Jianpi Decoction combined with FOLFOX4 chemotherapy regimen in the treatment of postoperative spleen-stomach weakness syndrome of gastric cancer.	Chinese Journal of Traditional Chinese Medicine Information.	2020;27(5)	https://link.cnki.net/urlid/11.3519.R.20200223.1059.008	Ineligible intervention types
1103	Yu Li, Chen Yan, Fu Yuhua, Fan Li, Liu Hui, Su Changqing, et al.	In vitro killing effect of oncolytic adenovirus SG7605-11R-P53 on liver cancer cells.	Chinese Journal of Cancer Biotherapy.	2011;18(4)	http://qikan.cqvip.com/Qikan/Article/Detail?id=39078353	Not RCTs
1104	Qian Shikun, Chen De, Jiang Xiaofeng, Wan Wei, Fu Zhiqiang.	Experience in the application of prevention and treatment schemes for infection in the treatment of recurrent liver cancer with dendritic cell vaccine.	Proceedings of the National Symposium on New Advances and Standardized Application of Antibacterial Drugs; Xining.	2011:14-15.	https://d.wanfangdata.com.cn/conference/ChZDb25mZXJlbmNlTmV3UzIwMjQwMTA5Egc3NTkxOTU0GghrMWh0aHBwNA%3D%3D	Not RCTs
1105	Qian Yayun.	Study on the inhibitory effect of Celastrus orbiculatus extract on angiogenesis of liver cancer and enhancing the function of dendritic cells.	[Doctoral Dissertation]Yangzhou University.	2011	https://kns.cnki.net/kcms2/article/abstract?v=OJyTKzW6FeprFYD0HLY15EqqSlAGryKTHlr8iiGpXAdoaiASFuRIioj5EO8oFUXVOJCZsooIk-Y03dDpU5FIALrMt6CsrxKdEmo4n7pVvwNZudUzCORa-T-5f6hNi1PGdCeKMUeAYnr0uY0SzJms5WDdBda47hADDQz9i8hy49Xt8aLkImI59tHtA0gCSzCed59iPa48ENE=&uniplatform=NZKPT&language=CHS	Not RCTs
1106	Qian Yanfang.	Thoughts on the treatment of liver cancer with traditional Chinese medicine.	Clinical Research of Traditional Chinese Medicine.	2012;4(19)	http://qikan.cqvip.com/Qikan/Article/Detail?id=43624310	Not RCTs
1107	Qian Yangyang, Liu Xiaomei.	Research progress on traditional Chinese medicine targeting autophagy to inhibit liver cancer.	Lishizhen Medicine and Materia Medica Research.	2019;30(12):2971-4	https://kns.cnki.net/kcms2/article/abstract?v=OJyTKzW6FepuPEpL6zfmLaIcT2kVwFgIBUeuCl2KXK0vlfUSr4yLAUj2I8uMVmhvrzwArX5p5YYuzCF99NriU4y1GazvoaulHH0mg5oQ6rcJbYyK8FA351p82OEVXjyXv8ymVi6oElwEu9xPirLcdIM3EBf4VCbDSyLEV7Wiai9DlQDWDF7YrTLdfEZvRHEY5mHjS8_pA1w=&uniplatform=NZKPT&language=CHS	Not RCTs
1108	Zuo Zhongxue, Qian Zhifeng.	Effect of magnesium isoglycyrrhizinate injection combined with bicyclol tablets on liver injury after transcatheter arterial chemoembolization in patients with primary liver cancer.	Journal of Clinical Rational Drug Use.	2023;16(29)	https://link.cnki.net/doi/10.15887/j.cnki.13-1389/r.2023.29.026	Ineligible intervention types
1109	Qiang Yajie.	Clinical effect of targeted drugs in the treatment of advanced liver cancer.	Clinical Medicine Research and Practice.	2020;5(20)	http://qikan.cqvip.com/Qikan/Article/Detail?id=7102320908	Ineligible intervention types
1110	Qiao Cuixia, Zhai Xiaofeng, Ling Changquan, Liu Qun, Li Mouduo.	Current status of surgical treatment and traditional Chinese medicine interventional treatment of primary liver cancer.	The Third Conference of 2012 Chinese Physicians Association Conference on Integrated Traditional Chinese and Western Medicine Physicians; Fuzhou, Fujian, China.	2012: 2.	https://kns.cnki.net/kcms2/article/abstract?v=OJyTKzW6FerrIrk24Kj79z7EKYyOL4owXiyLL5L-pbVOrXR1P3KHRyVYW1HBsODnX1sUIjQuS7yFvvrT2OvjYmWWaJ2zhCDHieckBAYoTTTviiFWngFkfnNimL4_9NkHvreAIJet8Mv59cisCKfPWXkE17LcB38CSC3WssVnS65Zhw7Jz0mGUG6SlXMPjcdVh_Qalmwx5zc=&uniplatform=NZKPT&language=CHS	Not RCTs
1111	Qiao Lijuan.	Effect of Aitongxiao Granules on cellular immunity and VEGF in patients with primary liver cancer.	[Master's Thesis]Guangxi University of Chinese Medicine.	2007	https://d.wanfangdata.com.cn/thesis/ChJUaGVzaXNOZXdTMjAyMjA1MjYSCFkyMzU5NTE2Ggg4aDF2MTFodg%3D%3D	Ineligible intervention types
1112	Qiao Lijuan, Shao Mingyi.	Preliminary study on the correlation between traditional Chinese medicine syndromes and serum AFP and VEGF in primary liver cancer.	Journal of Traditional Chinese Medicine.	2019;34(03):595-9	https://kns.cnki.net/kcms/detail/41.1411.R.20190311.1611.034.html	Not RCTs
1113	Gu Hao, Ma Li, Yuan Bin, Zhang Yanling, Wang Yun, Qiao Yanjiang.	Analysis of the anti-hepatocellular carcinoma mechanism of promoting blood circulation and removing blood stasis based on the warm and pungent liver efficacy network.	China Journal of Chinese Materia Medica.	2014;39(13)	http://qikan.cqvip.com/Qikan/Article/Detail?id=50301114	Not RCTs
1114	Hu Beiyuan, Qin Wei, Dong Qiongzhu, Qin Lunxiu.	Research progress on the mechanism of resistance to sorafenib in hepatocellular carcinoma (HCC).	Fudan University Journal of Medical Sciences.	2018;45(6)	http://qikan.cqvip.com/Qikan/Article/Detail?id=7000950098	Not RCTs
1115	Yang Luyu, Qin Lunxiu.	Analysis of hot spots and latest progress in the diagnosis and treatment of liver cancer at the 2017 American Society of Clinical Oncology Annual Meeting.	Chinese Journal of Digestive Surgery.	2017;16(7)	http://qikan.cqvip.com/Qikan/Article/Detail?id=672650443	Not RCTs
1116	Qin Jianmin.	Causes and prevention strategies of recurrence after resection of hepatocellular carcinoma.	World Chinese Journal of Digestology.	2019;27(23)	http://qikan.cqvip.com/Qikan/Article/Detail?id=7100440561	Not RCTs
1117	Huang Tao, Qin Jianmin.	Application of immune-targeted nanomedicines in the treatment of liver cancer.	World Chinese Journal of Digestology.	2011;19(35)	http://qikan.cqvip.com/Qikan/Article/Detail?id=40805687	Ineligible intervention types
1118	Li Su, Qin Shukui.	Deuterated drugs and their application prospects in the research and development of new antitumor drugs.	Chinese Clinical Oncology.	2020;25(12)	http://qikan.cqvip.com/Qikan/Article/Detail?id=7103712997	Not RCTs
1119	Luo Linhua, Xun Chen, Qin Shukui.	Network meta-analysis of the efficacy and safety of first-line systemic treatment drugs for advanced hepatocellular carcinoma.	Chinese Clinical Oncology.	2021;26(9)	http://qikan.cqvip.com/Qikan/Article/Detail?id=7105781849	Not RCTs
1120	Sun Rong, Gao Shu, Hua Haiqing, Yang Aizhen, Qin Shukui.	Study on the anti-angiogenic effect of different combination methods of ginsenoside Rg3, sorafenib and oxaliplatin on transplanted liver cancer tumors in nude mice.	Chinese Clinical Oncology.	2015;20(4)	https://kns.cnki.net/kcms2/article/abstract?v=OJyTKzW6Fer_50DMDAyY8vGvTpm-2ogEZIViHxb8UwmD2ux1fblE1XFPfdklIXaHRfP0HYbjVhsW8_zXbq0_WrCP51NtSYweaqBBvUM2eCD5er2KZ26nQbZyhBDUu7uzQwMKYVspPTzLr7O1mJBrhHSZjW0uIbXmA70QNDq7LoXqCSwPg53fFgGp0ew-uZLdZepRjtaPaXs=&uniplatform=NZKPT&language=CHS	Not RCTs
1121	Zheng Xia, Gao Shu, Hua Haiqing, Yang Aizhen, Qin Shukui.	Regulatory effect of ginsenoside Rg3 combined with sorafenib on the growth and angiogenesis of transplanted liver cancer tumors in nude mice.	World Chinese Journal of Digestology.	2016;0(5)	http://qikan.cqvip.com/Qikan/Article/Detail?id=668132548	Not RCTs
1122	Zheng Yanhua, Wang Lin, Jiang Ziyu, Qin Shukui.	Experimental study on continuous or intermittent intraperitoneal application of recombinant human endostatin in the treatment of H22 ascites tumor.	Chinese Clinical Oncology.	2012;17(3)	https://kns.cnki.net/kcms2/article/abstract?v=OJyTKzW6FerhThunPNVIrek3bq-UnsJ4_3j6sU-DzqOk6e-5aABJme38HoDrmKpv-dUkcrKjUeeGjkICpuB1RbiVM2pCQq6EgLDQ5CiETjxmXsqMEDnDSoo1Dt1yJ5TjVMxPT00f3D6TQTOJU4FbUJf2BjIQcor7KoRqp0T1OzwvmnbywDGcGFx5JjMxtJFm&uniplatform=NZKPT&language=CHS	Not RCTs
1123	Zhao Pengbo, Zhang Xu, Fu Qiang, Han Tong, Li Wenlei, Wang Yuzhu, et al.	Prediction of the efficacy of targeted combined immunotherapy for hepatocellular carcinoma by the enhancement degree of nodules in the hepatobiliary phase of gadoxetic acid disodium-enhanced magnetic resonance imaging.	Chinese Journal of Experimental Surgery.	2023;40(2)	https://qikan.cqvip.com/Qikan/Article/Detail?id=7109516551	Ineligible intervention types
1124	Xu Xintao, Geng Hui, Huang Jianfeng, Huang Huping, Qin Xihu.	Clinical efficacy evaluation of transcatheter arterial chemoembolization combined with sorafenib in the treatment of advanced hepatocellular carcinoma.	Progress in Modern Biomedicine.	2016;0(15)	https://link.cnki.net/doi/10.13241/j.cnki.pmb.2016.15.035	Ineligible intervention types
1125	Zhang Xialan, Yuan Jing, Wu Bin, Qin Yuanyuan.	Analysis of medication characteristics of apatinib mesylate in patients with malignant tumors.	Chinese Journal of Pharmacovigilance.	2023;20(8)	https://qikan.cqvip.com/Qikan/Article/Detail?id=7110562090	Not RCTs
1126	Qiu Yiwen.	Survival analysis of a multicenter cohort study of traditional Chinese medicine in the treatment of primary liver cancer.	[Master's Thesis]Guangzhou University of Chinese Medicine.	2013	https://kns.cnki.net/kcms2/article/abstract?v=OJyTKzW6FeqV-ye0b0yF7EvwNpD-Ew4ZVneEaju9u0Npq2VCosLmEAA4eEBVkXREndoWse3LRC-aoo1mGrfBk51yAuo3aQGHZ1aEFYC02e-QgVV8X4NsyTtFpQ4lKIOfQJ5gcNIlPd_ltKvNpYjjOj96K9rOcsEGxBysZFgtlY1gaCs6Fu1wicI0Mp_JC0GXV6ZmUqhK9XA=&uniplatform=NZKPT&language=CHS	Not RCTs
1127	Qiu Dongbiao.	Expression and significance of apoptosis inhibitor Survivin mRNA in liver cancer tissues.	Journal of Shanxi University of Traditional Chinese Medicine.	2009;10(5)	http://qikan.cqvip.com/Qikan/Article/Detail?id=32319030	Not RCTs
1128	Dong Zhizhen, Yao Dengfu, Li Shanshan, Yao Min, Wei Dandan, Yao Ninghua, et al.	Inhibitory effect of miRNA silencing hypoxia-inducible factor 1α gene on the proliferation of HepG2 cells.	Chinese Journal of Hepatology.	2011;19(4)	http://qikan.cqvip.com/Qikan/Article/Detail?id=37701679	Not RCTs
1129	Qiu Shuanglong.	Clinical research on treatment methods and efficacy of advanced hepatocellular carcinoma.	[Master's Thesis]Jilin University.	2020	https://link.cnki.net/doi/10.27162/d.cnki.gjlin.2020.003110	Not RCTs
1130	Sun Yi, Huang Xinyu, Qu Yaqin, Zheng Guohua, Tian Xianxiang, Qiu Zhenpeng.	Discussion on the mechanism of action of pomegranate peel on non-alcoholic steatohepatitis based on network pharmacology and experimental verification.	Chinese Journal of Modern Applied Pharmacy.	2023;40(17)	https://link.cnki.net/doi/10.13748/j.cnki.issn1007-7693.20223506	Not RCTs
1131	Qu Mingyang, Xing Guangming, Zhang Guiping, Feng Bing'an.	Effect of d-limonene on the growth of endothelial cells induced by tumor cells.	The Eighth National Conference on Integrated Traditional Chinese and Western Medicine in General Surgery: Clinical and Basic Academic Conference; Dalian, China.	2003: 1.	https://kns.cnki.net/kcms2/article/abstract?v=OJyTKzW6Fep5aP_nNuPao3TuJw2ULypWHyaoLhUMc2yFlojE37ZbUEsPlKU_ZXSqiVFm_V8R5_sNk3IS7YRwAqhyEDgP-8gwe99KjP6tDwXCN_LYsvYXvEAENxFcwzlYGR2Ds8ml8iEA_hlA38ontoHGGGaxcn0Rg9XGqtEQI3HamjwNenb7AgzADYrs9xWHH3jGrcg4Xek=&uniplatform=NZKPT&language=CHS	Not RCTs
1132	Jin Aihua, Gao Feng, Xu Huixian, Quan Jishu.	Effect of Rhaponticum uniflorum on angiogenesis and apoptosis of H22 transplanted tumors in mice.	China Journal of Chinese Materia Medica.	2016;51(4)	http://qikan.cqvip.com/Qikan/Article/Detail?id=668141780	Not RCTs
1133	Liu Xuebing, Wang Zhigang, Xu Chuanshan, Wu Xing, Li Pan, Kang Juan, et al.	Preparation of nanoscale targeted ultrasound contrast agents and imaging test on rabbit VX2 liver tumors.	Chinese Journal of Ultrasound in Medicine.	2009;25(1)	http://qikan.cqvip.com/Qikan/Article/Detail?id=29194313	Not RCTs
1134	Mo Wenxiu, Sun Lixin, Wang Jiajia, Yu Long, Yang Zhihua, Ran Yuliang.	Analysis of the therapeutic effect of multi-target combined treatment of cancer stem cells.	Cancer.	2014(2)	http://qikan.cqvip.com/Qikan/Article/Detail?id=48764363	Not RCTs
1135	Sun Lichao, Zhao Xuan, Yu Long, Han Lulu, Liu Tong, Hu Hai, et al.	Development of functional monoclonal antibodies against liver cancer stem cells.	Chinese Journal of Cancer Biotherapy.	2010;17(2)	http://qikan.cqvip.com/Qikan/Article/Detail?id=33845943	Not RCTs
1136	Sun Lichao, Zhao Xuan, Sun Lixin, Yu Long, Yang Zhihua, Ran Yuliang.	Experiment of antibody-targeted therapy for liver cancer stem cells.	Cancer Research on Prevention and Treatment.	2011;38(6)	http://qikan.cqvip.com/Qikan/Article/Detail?id=38275656	Not RCTs
1137	Wang Yunxia, Rong Yan, Zhang Xiaoyan, Sun Lixin, Yang Zhihua, Sun Lichao, et al.	Hybridoma monoclonal antibody 4F11 recognizes CD90^+ liver cancer stem cells and inhibits their invasion.	Chinese Journal of Cancer Biotherapy.	2012;19(2)	https://kns.cnki.net/kcms2/article/abstract?v=OJyTKzW6FerrjXsipH_9Ww6Mvu2yytZlPuhRKv0m5UUeKkQ3R3zgKM6PgEE2h-EqxXL767K547ZPzIKKvA_BjPnjdy_K9717tJ8F2eWp284UspnpP8k5srSCMFP5_Vgz4OG-rko_BMGPYFajTgsqdmOibtxZk_YkoT_xd_N5j0Qt6NyZtGZvWxh4wmJoZ6zV&uniplatform=NZKPT&language=CHS	Not RCTs
1138	Yang Jing, Cao Kaiyue, Sun Lixin, Yu Long, Sun Lichao, Ran Yuliang.	Co-upregulated expression of HSP90α and HSP90β in liver cancer.	Cancer.	2016;0(5)	https://kns.cnki.net/kcms2/article/abstract?v=OJyTKzW6FerqPCG45c-W8CwJYktTJFS6YsOKFuJv94N5abzJtReerjL8sHblD7pEvKTjiMewWS5cmI9VoeS8C3h_V0TdAQLyX97RBTU9MKka_4ZTCAk8N-MAtzOdUteGqa575Wap6EamnhrB3NSpSOF_JWN2-1uH0GdMc5ljyrtK5eQxIJh3jl9h6NjPIkn-FIAlGUyPk3o=&uniplatform=NZKPT&language=CHS	Not RCTs
1139	Yang Jing, Mo Wenxiu, Liu Huiqi, Yu Long, Sun Lixin, Yang Zhihua, et al.	In vitro invasion ability and cisplatin resistance of ESA-positive liver cancer stem cells targeted and inhibited by hybridoma monoclonal antibody 15B7.	Cancer.	2015;35(6)	https://kns.cnki.net/kcms2/article/abstract?v=OJyTKzW6FepKDgAhBVhnz_N3WNtW1UJyFdHakSIECmd3F0Pc-_cW7Zd3azQMTvSAHco51pvR9si-l0RMQoWCJ72RJV_9tJTdGgrJyEpV-F-LJICxHmICykqjf-_YE2-VajZt5bAi8kPfCcsxmkM2SpvHFQUgnTxfBaac44e5fpR07uBkPgwP23TA8qt1T5RzufXdUvmXXes=&uniplatform=NZKPT&language=CHS	Not RCTs
1140	Yu Long, Shu Xiong, Liu Huiqi, Liu Jun, Sun Lichao, Yang Zhihua, et al.	Biological characteristics study of tumor stem cells in highly metastatic liver cancer cell lines.	Modern Oncology.	2016;24(14)	https://link.cnki.net/urlid/61.1415.r.20160601.1040.002	Not RCTs
1141	Rao Xiwu, Shen Weixing, Chen Tingting, Sun Dongdong, Miao Yunjie, Li Liu, et al.	Proteomics analysis of differentially expressed serum proteins in rats with liver cancer treated by heat-clearing and detoxifying method.	Chinese Archives of Traditional Chinese Medicine.	2020;38(04):51-6+260-1	https://link.cnki.net/doi/10.13193/j.issn.1673-7717.2020.04.011	Not RCTs
1142	Su Hua, Leng Jing, Wang Shudong, Ren Haixiang.	Research progress on pharmacological activities of rhein and its conjugates.	China Pharmaceuticals.	2011;20(15)	http://qikan.cqvip.com/Qikan/Article/Detail?id=38779333	Not RCTs
[truncated: 842 more rows]
