# Supplementary material for: Combinatorial treatment with traditional medicinal preparations and VEGFR-tyrosine kinase inhibitors for middle-advanced primary liver cancer: A systematic review and meta-analysis
Source: PLoS One. 2024 Nov 22;19(11):e0313443. doi: 10.1371/journal.pone.0313443 (PMC11584121; doi:10.1371/journal.pone.0313443)
Supplement: S4 File — (XLSX) [file pone.0313443.s004.xlsx]

## Sheet: Sheet 1
Study	D1	D2	D3	D4	D5	D6	D7
DuanKN 2018	Some concerns	Some concerns	Some concerns	Some concerns	Low	Low	Low
FangHS 2015	Low	Low	Some concerns	Some concerns	Low	Low	Low
FengLH 2012	Some concerns	Some concerns	Some concerns	Some concerns	Low	Low	Low
GaoYY 2022	Low	Some concerns	Some concerns	Some concerns	Low	Low	Low
HanGM 2021	Low	Some concerns	Some concerns	Some concerns	Low	Low	Low
JiangXQ 2022	Low	Some concerns	Some concerns	Some concerns	Low	Low	Low
JinJ 2020	Some concerns	Some concerns	Some concerns	Some concerns	Low	Low	Some concerns
JinZ 2022	Low	Some concerns	Some concerns	Some concerns	Low	Low	Low
LiDQ 2018	Some concerns	Some concerns	Some concerns	Some concerns	Low	Low	Low
LiuJP 2018	Some concerns	Some concerns	Some concerns	Some concerns	Low	Low	Low
MaJR 2022	Low	Some concerns	Some concerns	Some concerns	Low	Low	Low
MaYK 2018	Low	Some concerns	Some concerns	Some concerns	Low	Low	Low
QiaoCX 2015	Low	Some concerns	Some concerns	Some concerns	Low	Low	Low
SunJ 2022	Low	Some concerns	Some concerns	Some concerns	Low	Low	Low
SunY 2019	Low	Some concerns	Some concerns	Some concerns	Low	Low	Low
TangYF 2018	Some concerns	Some concerns	Some concerns	Some concerns	Low	Low	Low
TuXL 2021	Some concerns	Some concerns	Some concerns	Some concerns	Low	Low	Low
WangGT 2016	Some concerns	Some concerns	Some concerns	Some concerns	Low	Low	Low
WuYW 2018	Low	Some concerns	Some concerns	Some concerns	Low	Low	Low
YangCJ 2021	Low	Some concerns	Some concerns	Some concerns	Low	Low	Low
YuJF 2021	Some concerns	Some concerns	Some concerns	Some concerns	Low	Low	Low
Zhang QH 2019	Some concerns	Some concerns	Some concerns	Some concerns	Low	Low	Low
ZhangZ 2019	Some concerns	Some concerns	Some concerns	Some concerns	Low	Low	Low
ZhanLH 2022	Low	Some concerns	Some concerns	Some concerns	Low	Low	Low
ZhouFJ 2020	Some concerns	Some concerns	Some concerns	Some concerns	Low	Low	Low
ZhuX 2023	Some concerns	Some concerns	Some concerns	Some concerns	Low	Low	Low
	D1=Random sequence generation (selection bias)
	D2=Allocation concealment (selection bias)
	D3=Blinding of participants and personnel (performance bias)
	D4=Blinding of outcome assessment (detection bias)
	D5=Incomplete outcome data (attrition bias)
	D6=Selective reporting (reporting bias)
	D7=Other bias
